# Supplementary material for: 2-(Naphthalen-1-yl)-1-phenyl-1H-benzimid­azole benzene hemisolvate
Source: Acta Crystallogr Sect E Struct Rep Online. 2013 Dec 14;70(Pt 1):o55–6. doi: 10.1107/S160053681303331X (PMC3914093; doi:10.1107/S160053681303331X)
Supplement: Supplementary file 1 [file e-70-00o55-sup1.cif]

##############################################################################
#                                                                            #
# This CIF contains the data in a paper accepted for publication in          #
# Acta Crystallographica Section E. It conforms to the requirements of       #
# Notes for Authors for Acta Crystallographica Section E, and has been       #
# peer reviewed under the auspices of the IUCr Commission on Journals.       #
#                                                                            #
# Full details of the Crystallographic Information File format               #
# are given in the paper "The Crystallographic Information File (CIF):       #
# a New Standard Archive File for Crystallography" by S. R. Hall, F. H.      #
# Allen and I. D. Brown [Acta Cryst. (1991), A47, 655-685].                  #
#                                                                            #
# The current version of the core CIF dictionary is obtainable from          #
# ftp://ftp.iucr.org/pub/cif_core.dic.                                       #
#                                                                            #
# Software is freely available for graphical display of the structure(s)     #
# in this CIF. For information consult the CIF software page                 #
# http://www.iucr.org/resources/cif/software.                                #
#                                                                            #
# This file may be used for bona fide research purposes within the           #
# scientific community so long as proper attribution is given to the journal # 
# article from which it was obtained.                                        #
#                                                                            #
##############################################################################
data_global
_audit_creation_method     'PLATON <TABLE ACC> option'
_journal_date_recd_electronic     2013-12-04
_journal_date_accepted     2013-12-09
_journal_name_full     'Acta Crystallographica, Section E'
_journal_year     2014
_journal_volume     70
_journal_issue      1
_journal_page_first     o55
_journal_page_last     o56
_journal_paper_category     QO
_journal_paper_doi     10.1107/S160053681303331X
_journal_coeditor_code     JJ2179
_publ_contact_author_name
;
Dr A. Thiruvalluvar
;
_publ_contact_author_address
;
Associate Professor of Physics
Postgraduate Research Department of Physics
Rajah Serfoji Government College (Autonomous)
Thanjavur 613 005
Tamilnadu
India
;
_publ_contact_author_email     'thiruvalluvar.a@gmail.com'
_publ_contact_author_fax     'none'
_publ_contact_author_phone     '+91 4362 255490'
_publ_section_title
;
2-(Naphthalen-1-yl)-1-phenyl-1<i>H</i>-benzimidazole benzene hemisolvate
;
loop_
    _publ_author_name
    _publ_author_footnote
    _publ_author_address
    'Srinivasan, N.' ?
;
Research and Development Center
Bharathiar University
Coimbatore 641 046
Tamilnadu
India
Department of Chemistry
S.K.P. Engineering College
Thiruvannamalai 606 611
Tamilnadu
India
;
    'Thiruvalluvar, A.' ?
;
Postgraduate Research Department of Physics
Rajah Serfoji Government College (Autonomous)
Thanjavur 613 005
Tamilnadu
India
;
    'Rosepriya, S.' ?
;
Postgraduate Research Department of Physics
Rajah Serfoji Government College (Autonomous)
Thanjavur 613 005
Tamilnadu
India
;
    'Prakash, S. M.' ?
;
Research and Development Center
Bharathiar University
Coimbatore 641 046
Tamilnadu
India
Department of Chemistry
Annamaliar College of Engineering
Mudaiyur 606 902
Tamilnadu
India
;
    'Butcher, R. J.' ?
;
Department of Chemistry
Howard University
525 College Street NW
Washington
DC 20059
USA
;
data_I
_database_code_depnum_ccdc_archive     'CCDC 975732'
_chemical_name_systematic
;
2-(Naphthalen-1-yl)-1-phenyl-1<i>H</i>-benzimidazole benzene hemisolvate
;
_chemical_name_common     benzimidazole
_chemical_formula_moiety     'C23 H16 N2, 0.5(C6 H6)'
_chemical_formula_sum     'C26 H19 N2'
_chemical_formula_structural     'C23 H16 N2, 0.5(C6 H6)'
_chemical_formula_iupac     'C23 H16 N2, 0.5C6 H6'
_chemical_formula_weight     359.43
_chemical_melting_point     392
_symmetry_cell_setting     triclinic
_symmetry_space_group_name_H-M     'P -1'
_symmetry_space_group_name_Hall     '-P 1'
loop_
    _symmetry_equiv_pos_site_id
    _symmetry_equiv_pos_as_xyz
    1 x,y,z
    2 -x,-y,-z
_cell_length_a     8.5529(3)
_cell_length_b     9.4517(3)
_cell_length_c     11.8936(3)
_cell_angle_alpha     86.334(2)
_cell_angle_beta     89.838(2)
_cell_angle_gamma     75.051(3)
_cell_volume     926.94(5)
_cell_formula_units_Z     2
_cell_measurement_reflns_used     15125
_cell_measurement_theta_min     3.0178
_cell_measurement_theta_max     41.0067
_cell_measurement_temperature     123(2)
_cell_special_details     ?
_exptl_crystal_description     'prism'
_exptl_crystal_colour     'colourless'
_exptl_crystal_size_max     0.7164
_exptl_crystal_size_mid     0.5880
_exptl_crystal_size_min     0.4166
_exptl_crystal_size_rad     ?
_exptl_crystal_density_diffrn     1.288
_exptl_crystal_density_meas     ?
_exptl_crystal_density_method     'Not Measured'
_exptl_crystal_F_000     378
_exptl_absorpt_coefficient_mu     0.076
_exptl_absorpt_correction_type     analytical
_exptl_absorpt_process_details
;
[CrysAlis PRO (Agilent, 2012), using a multifaceted
crystal model (Clark & Reid, 1995)]
;
_exptl_absorpt_correction_T_min     0.963
_exptl_absorpt_correction_T_max     0.977
_exptl_special_details     ?
_diffrn_ambient_temperature     123(2)
_diffrn_radiation_type     'MoK\a'
_diffrn_radiation_wavelength     0.71069
_diffrn_radiation_source     'Enhance (Mo) X-ray Source'
_diffrn_radiation_monochromator     graphite
_diffrn_measurement_device_type     'Agilent Xcalibur Ruby Gemini'
_diffrn_measurement_method     '\w scans'
_diffrn_detector_area_resol_mean     10.5081
_diffrn_reflns_number     57784
_diffrn_reflns_av_R_equivalents     0.0631
_diffrn_reflns_theta_min     3.024
_diffrn_reflns_theta_max     41.104
_diffrn_reflns_theta_full     25.000
_diffrn_measured_fraction_theta_max     0.979
_diffrn_measured_fraction_theta_full     0.998
_diffrn_reflns_limit_h_min     -15
_diffrn_reflns_limit_h_max     15
_diffrn_reflns_limit_k_min     -17
_diffrn_reflns_limit_k_max     17
_diffrn_reflns_limit_l_min     -21
_diffrn_reflns_limit_l_max     21
_diffrn_standards_number     ?
_diffrn_standards_interval_count     ?
_diffrn_standards_interval_time     ?
_diffrn_standards_decay_%     ?
_refine_special_details     ?
_reflns_number_total     12045
_reflns_number_gt     9086
_reflns_threshold_expression     I>2\s(I)
_refine_ls_structure_factor_coef     Fsqd
_refine_ls_matrix_type     full
_refine_ls_R_factor_all     0.0777
_refine_ls_R_factor_gt     0.0565
_refine_ls_wR_factor_gt     0.1438
_refine_ls_wR_factor_ref     0.1595
_refine_ls_goodness_of_fit_ref     1.052
_refine_ls_restrained_S_all     1.052
_refine_ls_number_reflns     12045
_refine_ls_number_parameters     253
_refine_ls_number_restraints     0
_refine_ls_hydrogen_treatment     constr
_refine_ls_weighting_scheme     calc
_refine_ls_weighting_details
              'w=1/[\s^2^(Fo^2^)+(0.0760P)^2^+0.0921P] where P=(Fo^2^+2Fc^2^)/3'
_atom_sites_solution_hydrogens     geom
_atom_sites_solution_primary     direct
_atom_sites_solution_secondary     difmap
_refine_ls_shift/su_max     0.000
_refine_ls_shift/su_max_lt     0.001
_refine_ls_shift/su_mean     0.001
_refine_diff_density_max     0.481
_refine_diff_density_min     -0.424
_refine_ls_extinction_method     none
_refine_ls_extinction_coef     .
loop_
    _atom_type_symbol
    _atom_type_description
    _atom_type_scat_dispersion_real
    _atom_type_scat_dispersion_imag
    _atom_type_scat_source
    C C 0.0033 0.0016 ' International Tables Vol C Tables 4.2.6.8 and 6.1.1.4'
    H H 0.0000 0.0000 ' International Tables Vol C Tables 4.2.6.8 and 6.1.1.4'
    N N 0.0061 0.0033 ' International Tables Vol C Tables 4.2.6.8 and 6.1.1.4'
_computing_data_collection     'CrysAlis PRO (Agilent, 2012)'
_computing_cell_refinement     'CrysAlis PRO (Agilent, 2012)'
_computing_data_reduction     'CrysAlis PRO (Agilent, 2012)'
_computing_structure_solution     'SHELXS2013 (Sheldrick, 2008)'
_computing_structure_refinement     'SHELXL2013 (Sheldrick, 2008)'
_computing_molecular_graphics
                  'ORTEP-3 for Windows (Farrugia, 2012) and PLATON (Spek, 2009)'
_computing_publication_material
                          'SHELXL2013 (Sheldrick, 2008) and PLATON (Spek, 2009)'
loop_
    _atom_site_type_symbol
    _atom_site_label
    _atom_site_fract_x
    _atom_site_fract_y
    _atom_site_fract_z
    _atom_site_U_iso_or_equiv
    _atom_site_thermal_displace_type
    _atom_site_calc_flag
    _atom_site_refinement_flags
    _atom_site_occupancy
    _atom_site_disorder_assembly
    _atom_site_disorder_group
    N N1 0.67234(7) 0.54147(6) 0.17737(5) 0.01960(10)
                                                    Uani d . 1.000 . .
    N N3 0.58580(7) 0.34162(7) 0.23145(5) 0.02180(10)
                                                    Uani d . 1.000 . .
    C C2 0.54214(8) 0.48307(7) 0.20135(6) 0.01970(10)
                                                    Uani d . 1.000 . .
    C C4 0.86569(9) 0.16857(8) 0.25577(6) 0.0230(2) Uani d . 1.000 . .
    C C5 1.02936(9) 0.16196(8) 0.24850(6) 0.0241(2) Uani d . 1.000 . .
    C C6 1.08319(9) 0.28681(9) 0.21552(6) 0.0237(2) Uani d . 1.000 . .
    C C7 0.97488(9) 0.42165(8) 0.18733(6) 0.0222(2) Uani d . 1.000 . .
    C C8 0.81081(8) 0.42675(7) 0.19437(6) 0.01940(10)
                                                    Uani d . 1.000 . .
    C C9 0.75441(8) 0.30379(7) 0.22843(6) 0.0200(2) Uani d . 1.000 . .
    C C11 0.66581(8) 0.69261(7) 0.15057(5) 0.01900(10)
                                                     Uani d . 1.000 . .
    C C12 0.72504(9) 0.73392(8) 0.04813(6) 0.0217(2) Uani d . 1.000 . .
    C C13 0.71614(9) 0.88153(8) 0.02178(6) 0.0247(2) Uani d . 1.000 . .
    C C14 0.64697(9) 0.98608(8) 0.09676(7) 0.0253(2) Uani d . 1.000 . .
    C C15 0.58828(9) 0.94403(8) 0.19913(7) 0.0259(2) Uani d . 1.000 . .
    C C16 0.59863(9) 0.79665(8) 0.22698(6) 0.0233(2) Uani d . 1.000 . .
    C C21 0.37491(8) 0.57825(7) 0.19356(6) 0.0194(2) Uani d . 1.000 . .
    C C22 0.31678(9) 0.65122(8) 0.09166(6) 0.0230(2) Uani d . 1.000 . .
    C C23 0.16256(9) 0.75196(9) 0.08347(6) 0.0252(2) Uani d . 1.000 . .
    C C24 0.07012(9) 0.78075(8) 0.17773(7) 0.0243(2) Uani d . 1.000 . .
    C C25 0.02654(9) 0.73198(9) 0.38062(7) 0.0270(2) Uani d . 1.000 . .
    C C26 0.07884(10) 0.65771(10) 0.48214(7) 0.0291(2) Uani d . 1.000 . .
    C C27 0.23194(10) 0.55553(10) 0.49096(6) 0.0271(2) Uani d . 1.000 . .
    C C28 0.32981(9) 0.52890(8) 0.39875(6) 0.0225(2) Uani d . 1.000 . .
    C C29 0.27828(8) 0.60281(7) 0.29210(5) 0.0187(2) Uani d . 1.000 . .
    C C30 0.12426(8) 0.70669(8) 0.28362(6) 0.0210(2) Uani d . 1.000 . .
    C C1A 0.55334(12) 0.12597(10) 0.47928(7) 0.0319(2) Uani d . 1.000 . .
    C C2A 0.39180(12) 0.13022(10) 0.46027(8) 0.0329(2) Uani d . 1.000 . .
    C C3A 0.66115(11) -0.00416(11) 0.51904(7) 0.0315(2) Uani d . 1.000 . .
    H H4 0.83010 0.08400 0.27860 0.0276 Uiso calc R 1.000 . .
    H H5 1.10668 0.07119 0.26616 0.0289 Uiso calc R 1.000 . .
    H H6 1.19612 0.27882 0.21245 0.0285 Uiso calc R 1.000 . .
    H H7 1.01084 0.50599 0.16443 0.0266 Uiso calc R 1.000 . .
    H H12 0.77109 0.66228 -0.00334 0.0261 Uiso calc R 1.000 . .
    H H13 0.75746 0.91078 -0.04763 0.0297 Uiso calc R 1.000 . .
    H H14 0.63978 1.08678 0.07795 0.0303 Uiso calc R 1.000 . .
    H H15 0.54107 1.01593 0.25013 0.0311 Uiso calc R 1.000 . .
    H H16 0.56028 0.76719 0.29741 0.0279 Uiso calc R 1.000 . .
    H H22 0.38129 0.63341 0.02635 0.0276 Uiso calc R 1.000 . .
    H H23 0.12295 0.79973 0.01263 0.0302 Uiso calc R 1.000 . .
    H H24 -0.03168 0.85133 0.17208 0.0292 Uiso calc R 1.000 . .
    H H25 -0.07625 0.80110 0.37523 0.0323 Uiso calc R 1.000 . .
    H H26 0.01210 0.67503 0.54642 0.0350 Uiso calc R 1.000 . .
    H H27 0.26770 0.50460 0.56147 0.0325 Uiso calc R 1.000 . .
    H H28 0.43288 0.46046 0.40632 0.0270 Uiso calc R 1.000 . .
    H H1A 0.58997 0.21206 0.46507 0.0383 Uiso calc R 1.000 . .
    H H2A 0.31790 0.21918 0.43320 0.0394 Uiso calc R 1.000 . .
    H H3A 0.77144 -0.00685 0.53211 0.0378 Uiso calc R 1.000 . .
loop_
    _atom_site_aniso_label
    _atom_site_aniso_U_11
    _atom_site_aniso_U_22
    _atom_site_aniso_U_33
    _atom_site_aniso_U_12
    _atom_site_aniso_U_13
    _atom_site_aniso_U_23
    N1 0.0184(2) 0.0182(2) 0.0204(2) -0.0019(2) 0.0024(2) 0.0005(2)
    N3 0.0201(2) 0.0205(2) 0.0231(3) -0.0031(2) 0.0015(2) 0.0016(2)
    C2 0.0188(2) 0.0205(3) 0.0184(2) -0.0031(2) 0.0016(2) 0.0005(2)
    C4 0.0238(3) 0.0194(3) 0.0233(3) -0.0013(2) 0.0001(2) 0.0004(2)
    C5 0.0226(3) 0.0222(3) 0.0236(3) 0.0011(2) -0.0003(2) -0.0009(2)
    C6 0.0192(3) 0.0260(3) 0.0234(3) -0.0009(2) 0.0011(2) -0.0025(2)
    C7 0.0197(3) 0.0226(3) 0.0230(3) -0.0034(2) 0.0023(2) -0.0016(2)
    C8 0.0183(2) 0.0191(3) 0.0186(2) -0.0013(2) 0.0016(2) -0.0009(2)
    C9 0.0199(3) 0.0192(3) 0.0190(3) -0.0021(2) 0.0011(2) -0.0003(2)
    C11 0.0184(2) 0.0184(2) 0.0186(2) -0.0021(2) 0.0010(2) 0.0001(2)
    C12 0.0222(3) 0.0213(3) 0.0198(3) -0.0026(2) 0.0024(2) 0.0003(2)
    C13 0.0248(3) 0.0240(3) 0.0238(3) -0.0050(2) -0.0014(2) 0.0050(2)
    C14 0.0230(3) 0.0195(3) 0.0315(3) -0.0032(2) -0.0053(3) 0.0023(2)
    C15 0.0245(3) 0.0214(3) 0.0303(3) -0.0021(2) 0.0003(3) -0.0062(2)
    C16 0.0242(3) 0.0235(3) 0.0215(3) -0.0045(2) 0.0034(2) -0.0040(2)
    C21 0.0175(2) 0.0196(3) 0.0198(3) -0.0028(2) 0.0003(2) 0.0004(2)
    C22 0.0221(3) 0.0252(3) 0.0199(3) -0.0036(2) -0.0003(2) 0.0019(2)
    C23 0.0241(3) 0.0251(3) 0.0238(3) -0.0032(2) -0.0043(2) 0.0041(2)
    C24 0.0201(3) 0.0219(3) 0.0282(3) -0.0008(2) -0.0039(2) 0.0000(2)
    C25 0.0202(3) 0.0296(3) 0.0287(3) -0.0011(3) 0.0032(2) -0.0065(3)
    C26 0.0264(3) 0.0355(4) 0.0246(3) -0.0055(3) 0.0067(3) -0.0059(3)
    C27 0.0273(3) 0.0326(4) 0.0199(3) -0.0054(3) 0.0027(2) 0.0001(3)
    C28 0.0211(3) 0.0245(3) 0.0201(3) -0.0030(2) 0.0004(2) 0.0004(2)
    C29 0.0167(2) 0.0191(3) 0.0194(3) -0.0033(2) -0.0001(2) -0.0008(2)
    C30 0.0179(2) 0.0206(3) 0.0233(3) -0.0023(2) -0.0004(2) -0.0027(2)
    C1A 0.0385(4) 0.0284(4) 0.0274(3) -0.0071(3) 0.0019(3) 0.0013(3)
    C2A 0.0360(4) 0.0282(4) 0.0290(4) 0.0004(3) 0.0000(3) 0.0030(3)
    C3A 0.0301(4) 0.0350(4) 0.0271(3) -0.0047(3) 0.0005(3) -0.0001(3)
_geom_special_details
;
Bond distances, angles <i>etc</i>. have been calculated using the rounded
fractional coordinates. All su's are estimated from the variances of the
(full) variance-covariance matrix. The cell e.s.d.'s are taken into account in
the estimation of distances, angles and torsion angles
;
loop_
    _geom_bond_atom_site_label_1
    _geom_bond_atom_site_label_2
    _geom_bond_site_symmetry_1
    _geom_bond_site_symmetry_2
    _geom_bond_distance
    _geom_bond_publ_flag
    N1 C2 . . 1.3861(9) no
    N1 C8 . . 1.3892(9) no
    N1 C11 . . 1.4304(8) no
    N3 C2 . . 1.3180(9) no
    N3 C9 . . 1.3943(9) no
    C2 C21 . . 1.4798(10) no
    C4 C5 . . 1.3878(11) no
    C4 C9 . . 1.4022(10) no
    C5 C6 . . 1.4066(11) no
    C6 C7 . . 1.3903(11) no
    C7 C8 . . 1.3941(11) no
    C8 C9 . . 1.4055(9) no
    C11 C12 . . 1.3897(10) no
    C11 C16 . . 1.3939(10) no
    C12 C13 . . 1.3928(10) no
    C13 C14 . . 1.3892(11) no
    C14 C15 . . 1.3892(12) no
    C15 C16 . . 1.3912(10) no
    C21 C22 . . 1.3825(10) no
    C21 C29 . . 1.4286(9) no
    C22 C23 . . 1.4131(11) no
    C23 C24 . . 1.3708(11) no
    C24 C30 . . 1.4191(11) no
    C25 C26 . . 1.3724(12) no
    C25 C30 . . 1.4189(11) no
    C26 C27 . . 1.4120(13) no
    C27 C28 . . 1.3741(11) no
    C28 C29 . . 1.4221(9) no
    C29 C30 . . 1.4249(10) no
    C4 H4 . . 0.9500 no
    C5 H5 . . 0.9500 no
    C6 H6 . . 0.9500 no
    C7 H7 . . 0.9500 no
    C12 H12 . . 0.9500 no
    C13 H13 . . 0.9500 no
    C14 H14 . . 0.9500 no
    C15 H15 . . 0.9500 no
    C16 H16 . . 0.9500 no
    C22 H22 . . 0.9500 no
    C23 H23 . . 0.9500 no
    C24 H24 . . 0.9500 no
    C25 H25 . . 0.9500 no
    C26 H26 . . 0.9500 no
    C27 H27 . . 0.9500 no
    C28 H28 . . 0.9500 no
    C1A C2A . . 1.3906(15) no
    C1A C3A . . 1.3891(14) no
    C2A C3A . 2_656 1.3876(14) no
    C1A H1A . . 0.9500 no
    C2A H2A . . 0.9500 no
    C3A H3A . . 0.9500 no
loop_
    _geom_angle_atom_site_label_1
    _geom_angle_atom_site_label_2
    _geom_angle_atom_site_label_3
    _geom_angle_site_symmetry_1
    _geom_angle_site_symmetry_2
    _geom_angle_site_symmetry_3
    _geom_angle
    _geom_angle_publ_flag
    C2 N1 C8 . . . 106.49(5) no
    C2 N1 C11 . . . 126.57(6) no
    C8 N1 C11 . . . 126.72(6) no
    C2 N3 C9 . . . 104.76(6) no
    N1 C2 N3 . . . 113.12(6) no
    N1 C2 C21 . . . 120.27(6) no
    N3 C2 C21 . . . 126.61(6) no
    C5 C4 C9 . . . 118.02(7) no
    C4 C5 C6 . . . 121.39(7) no
    C5 C6 C7 . . . 121.50(7) no
    C6 C7 C8 . . . 116.58(7) no
    N1 C8 C7 . . . 131.99(6) no
    N1 C8 C9 . . . 105.10(6) no
    C7 C8 C9 . . . 122.85(6) no
    N3 C9 C4 . . . 129.80(6) no
    N3 C9 C8 . . . 110.53(6) no
    C4 C9 C8 . . . 119.65(7) no
    N1 C11 C12 . . . 119.52(6) no
    N1 C11 C16 . . . 119.59(6) no
    C12 C11 C16 . . . 120.89(6) no
    C11 C12 C13 . . . 119.26(7) no
    C12 C13 C14 . . . 120.16(7) no
    C13 C14 C15 . . . 120.30(7) no
    C14 C15 C16 . . . 120.01(7) no
    C11 C16 C15 . . . 119.37(7) no
    C2 C21 C22 . . . 119.43(6) no
    C2 C21 C29 . . . 120.29(6) no
    C22 C21 C29 . . . 120.13(6) no
    C21 C22 C23 . . . 120.80(7) no
    C22 C23 C24 . . . 120.00(7) no
    C23 C24 C30 . . . 120.97(7) no
    C26 C25 C30 . . . 120.75(7) no
    C25 C26 C27 . . . 119.94(8) no
    C26 C27 C28 . . . 120.78(7) no
    C27 C28 C29 . . . 120.63(7) no
    C21 C29 C28 . . . 122.80(6) no
    C21 C29 C30 . . . 118.72(6) no
    C28 C29 C30 . . . 118.48(6) no
    C24 C30 C25 . . . 121.24(7) no
    C24 C30 C29 . . . 119.33(6) no
    C25 C30 C29 . . . 119.42(6) no
    C5 C4 H4 . . . 121.00 no
    C9 C4 H4 . . . 121.00 no
    C4 C5 H5 . . . 119.00 no
    C6 C5 H5 . . . 119.00 no
    C5 C6 H6 . . . 119.00 no
    C7 C6 H6 . . . 119.00 no
    C6 C7 H7 . . . 122.00 no
    C8 C7 H7 . . . 122.00 no
    C11 C12 H12 . . . 120.00 no
    C13 C12 H12 . . . 120.00 no
    C12 C13 H13 . . . 120.00 no
    C14 C13 H13 . . . 120.00 no
    C13 C14 H14 . . . 120.00 no
    C15 C14 H14 . . . 120.00 no
    C14 C15 H15 . . . 120.00 no
    C16 C15 H15 . . . 120.00 no
    C11 C16 H16 . . . 120.00 no
    C15 C16 H16 . . . 120.00 no
    C21 C22 H22 . . . 120.00 no
    C23 C22 H22 . . . 120.00 no
    C22 C23 H23 . . . 120.00 no
    C24 C23 H23 . . . 120.00 no
    C23 C24 H24 . . . 120.00 no
    C30 C24 H24 . . . 120.00 no
    C26 C25 H25 . . . 120.00 no
    C30 C25 H25 . . . 120.00 no
    C25 C26 H26 . . . 120.00 no
    C27 C26 H26 . . . 120.00 no
    C26 C27 H27 . . . 120.00 no
    C28 C27 H27 . . . 120.00 no
    C27 C28 H28 . . . 120.00 no
    C29 C28 H28 . . . 120.00 no
    C2A C1A C3A . . . 120.00(9) no
    C1A C2A C3A . . 2_656 119.81(9) no
    C1A C3A C2A . . 2_656 120.19(9) no
    C2A C1A H1A . . . 120.00 no
    C3A C1A H1A . . . 120.00 no
    C1A C2A H2A . . . 120.00 no
    C3A C2A H2A 2_656 . . 120.00 no
    C1A C3A H3A . . . 120.00 no
    C2A C3A H3A 2_656 . . 120.00 no
loop_
    _geom_torsion_atom_site_label_1
    _geom_torsion_atom_site_label_2
    _geom_torsion_atom_site_label_3
    _geom_torsion_atom_site_label_4
    _geom_torsion_site_symmetry_1
    _geom_torsion_site_symmetry_2
    _geom_torsion_site_symmetry_3
    _geom_torsion_site_symmetry_4
    _geom_torsion
    _geom_torsion_publ_flag
    C8 N1 C2 N3 . . . . -0.31(8) no
    C8 N1 C2 C21 . . . . 178.80(6) no
    C11 N1 C2 N3 . . . . -175.10(6) no
    C11 N1 C2 C21 . . . . 4.01(10) no
    C2 N1 C8 C7 . . . . -177.27(8) no
    C2 N1 C8 C9 . . . . -0.10(7) no
    C11 N1 C8 C7 . . . . -2.50(12) no
    C11 N1 C8 C9 . . . . 174.68(6) no
    C2 N1 C11 C12 . . . . -120.91(8) no
    C2 N1 C11 C16 . . . . 58.42(10) no
    C8 N1 C11 C12 . . . . 65.33(9) no
    C8 N1 C11 C16 . . . . -115.34(8) no
    C9 N3 C2 N1 . . . . 0.57(8) no
    C9 N3 C2 C21 . . . . -178.47(7) no
    C2 N3 C9 C4 . . . . 177.86(7) no
    C2 N3 C9 C8 . . . . -0.62(8) no
    N1 C2 C21 C22 . . . . 60.23(9) no
    N1 C2 C21 C29 . . . . -115.36(7) no
    N3 C2 C21 C22 . . . . -120.80(8) no
    N3 C2 C21 C29 . . . . 63.62(10) no
    C9 C4 C5 C6 . . . . 0.43(11) no
    C5 C4 C9 N3 . . . . -178.03(7) no
    C5 C4 C9 C8 . . . . 0.34(10) no
    C4 C5 C6 C7 . . . . -0.89(11) no
    C5 C6 C7 C8 . . . . 0.51(11) no
    C6 C7 C8 N1 . . . . 177.03(7) no
    C6 C7 C8 C9 . . . . 0.28(11) no
    N1 C8 C9 N3 . . . . 0.45(8) no
    N1 C8 C9 C4 . . . . -178.22(6) no
    C7 C8 C9 N3 . . . . 177.95(7) no
    C7 C8 C9 C4 . . . . -0.71(11) no
    N1 C11 C12 C13 . . . . 179.04(7) no
    C16 C11 C12 C13 . . . . -0.28(11) no
    N1 C11 C16 C15 . . . . -178.15(7) no
    C12 C11 C16 C15 . . . . 1.18(11) no
    C11 C12 C13 C14 . . . . -0.76(11) no
    C12 C13 C14 C15 . . . . 0.90(12) no
    C13 C14 C15 C16 . . . . 0.00(12) no
    C14 C15 C16 C11 . . . . -1.03(12) no
    C2 C21 C22 C23 . . . . -174.88(7) no
    C29 C21 C22 C23 . . . . 0.72(11) no
    C2 C21 C29 C28 . . . . -5.79(10) no
    C2 C21 C29 C30 . . . . 173.63(6) no
    C22 C21 C29 C28 . . . . 178.65(7) no
    C22 C21 C29 C30 . . . . -1.92(10) no
    C21 C22 C23 C24 . . . . 1.44(12) no
    C22 C23 C24 C30 . . . . -2.34(12) no
    C23 C24 C30 C25 . . . . -177.62(8) no
    C23 C24 C30 C29 . . . . 1.09(11) no
    C30 C25 C26 C27 . . . . 0.42(13) no
    C26 C25 C30 C24 . . . . 178.77(8) no
    C26 C25 C30 C29 . . . . 0.05(13) no
    C25 C26 C27 C28 . . . . -0.17(13) no
    C26 C27 C28 C29 . . . . -0.58(13) no
    C27 C28 C29 C21 . . . . -179.54(7) no
    C27 C28 C29 C30 . . . . 1.04(11) no
    C21 C29 C30 C24 . . . . 1.04(10) no
    C21 C29 C30 C25 . . . . 179.78(7) no
    C28 C29 C30 C24 . . . . -179.51(7) no
    C28 C29 C30 C25 . . . . -0.77(10) no
    C3A C1A C2A C3A . . . 2_656 -0.10(13) no
    C2A C1A C3A C2A . . . 2_656 0.10(14) no
    C1A C2A C3A C1A . . 2_656 2_656 0.10(13) no
loop_
    _geom_hbond_atom_site_label_D
    _geom_hbond_atom_site_label_H
    _geom_hbond_atom_site_label_A
    _geom_hbond_site_symmetry_A
    _geom_hbond_distance_DH
    _geom_hbond_distance_HA
    _geom_hbond_distance_DA
    _geom_hbond_angle_DHA
    _geom_hbond_publ_flag
    C28 H28 N3 . 0.95 2.61 3.2113(10) 121 yes
    C7 H7 Cg4 1_655 0.95 2.75 3.6019(8) 150 yes
    C15 H15 Cg8 1_565 0.95 2.99 3.6981(9) 132 yes
    C15 H15 Cg8 2_666 0.95 2.99 3.6981(9) 132 yes
    C22 H22 Cg1 2_665 0.95 2.91 3.6478(8) 136 yes
    C24 H24 Cg3 1_455 0.95 2.76 3.4888(9) 134 yes
    C26 H26 Cg2 2_666 0.95 2.87 3.5801(9) 133 yes
    C27 H27 Cg1 2_666 0.95 2.97 3.7258(8) 137 yes
_iucr_refine_instructions_details
;
?
;
