# Supplementary material for: 2-(Naphthalen-1-yl)-1-phenyl-1H-benzimid­azole benzene hemisolvate
Source: Acta Crystallogr Sect E Struct Rep Online. 2013 Dec 14;70(Pt 1):o55–6. doi: 10.1107/S160053681303331X (PMC3914093; doi:10.1107/S160053681303331X)
Supplement: Supplementary file 2 [file e-70-00o55-Isup2.hkl]

#
# h,k,l, Fc-squared, Fo-squared, sigma(Fo-squared), status flag
#
data_I
_shelx_title ' sm in P-1 C23H16N20.5(C6H6) Z=2'
_shelx_refln_list_code          4
_shelx_F_calc_maximum      121.08
_exptl_crystal_F_000       378.00
_reflns_d_resolution_high  0.5405

loop_
 _space_group_symop_operation_xyz
 'x, y, z'
 '-x, -y, -z'

_cell_length_a     8.5529
_cell_length_b     9.4517
_cell_length_c    11.8936
_cell_angle_alpha  86.334
_cell_angle_beta   89.838
_cell_angle_gamma  75.051

_shelx_F_squared_multiplier     1.000

loop_
 _refln_index_h
 _refln_index_k
 _refln_index_l
 _refln_F_squared_calc
 _refln_F_squared_meas
 _refln_F_squared_sigma
 _refln_observed_status
   2   0   0        163.47        148.30         4.25 o
   3   0   0       2751.24       2702.53        20.53 o
   4   0   0        304.44        331.74         4.23 o
   5   0   0          0.78          0.91         0.35 o
   6   0   0          8.42         10.51         0.55 o
   7   0   0         21.48         15.42         0.71 o
   8   0   0         16.65         18.68         0.89 o
   9   0   0          4.59          5.14         0.62 o
  10   0   0          7.82          8.87         1.10 o
  11   0   0          2.77          2.85         0.64 o
  12   0   0         13.99         10.78         1.11 o
  13   0   0          2.78          2.52         1.05 o
  14   0   0          4.73          6.02         1.11 o
  15   0   0         11.42         15.05         2.65 o
 -14   1   0          3.94          5.38         1.16 o
 -13   1   0          0.14         -0.34         0.84 o
 -12   1   0          0.28         -0.49         0.76 o
 -11   1   0          0.53          0.98         0.61 o
 -10   1   0         13.30         12.90         1.04 o
  -9   1   0         91.14         94.18         3.27 o
  -8   1   0         12.30         16.65         0.85 o
  -7   1   0          0.88          0.67         0.32 o
  -6   1   0          2.03          3.39         0.36 o
  -5   1   0         11.38         14.57         0.69 o
  -4   1   0         13.94         15.33         0.89 o
  -3   1   0        394.99        423.92         4.47 o
  -2   1   0        405.83        366.86        16.64 o
  -1   1   0       1337.26       1273.68       104.16 o
   2   1   0       3904.34       2930.04       140.59 o
   3   1   0         48.57         42.99         1.09 o
   4   1   0        730.31        829.52        18.30 o
   5   1   0         38.47         43.17         1.23 o
   6   1   0         65.09         61.99         2.20 o
   7   1   0         36.80         31.92         1.39 o
   8   1   0         32.92         24.29         1.27 o
   9   1   0          0.02          0.61         0.33 o
  10   1   0          6.79          9.75         1.00 o
  11   1   0          4.22          5.31         0.72 o
  12   1   0          4.95          5.11         1.00 o
  13   1   0         10.20         11.88         1.23 o
  14   1   0         27.23         28.10         2.58 o
  15   1   0          6.57          7.70         2.76 o
 -14   2   0          0.71          2.47         0.94 o
 -13   2   0          1.53          0.83         0.95 o
 -12   2   0          0.00          0.66         0.85 o
 -11   2   0         71.92         77.23         3.84 o
 -10   2   0          2.82          2.78         0.83 o
  -9   2   0         53.08         49.21         1.62 o
  -8   2   0         88.52         80.37         1.95 o
  -7   2   0        170.73        148.83         2.42 o
  -6   2   0        617.14        615.17         8.33 o
  -5   2   0        308.29        330.39         4.10 o
  -4   2   0         30.23         25.50         1.01 o
  -3   2   0        368.89        385.37         9.08 o
  -2   2   0       1362.29       1342.31        40.22 o
  -1   2   0          4.53          2.49         0.16 o
   0   2   0        269.68        265.48         8.33 o
   1   2   0      14660.69      12500.99       272.73 o
   2   2   0         69.24         60.69         1.35 o
   3   2   0         82.69         76.55         2.45 o
   4   2   0          4.54          4.59         0.32 o
   5   2   0         67.66         64.60         1.93 o
   6   2   0         13.29         17.76         0.71 o
   7   2   0          4.69          2.83         0.35 o
   8   2   0        276.69        247.88         3.30 o
   9   2   0        110.63        115.14         2.48 o
  10   2   0          5.66          5.82         0.70 o
  11   2   0         24.06         25.03         1.51 o
  12   2   0         14.30         17.45         1.70 o
  13   2   0         12.67         13.25         1.27 o
  14   2   0          2.73          2.07         0.77 o
  15   2   0          0.56         -1.13         1.13 o
 -14   3   0          1.55          1.28         0.86 o
 -13   3   0          3.40          3.59         1.18 o
 -12   3   0          4.49          4.18         1.26 o
 -11   3   0          4.99          7.59         2.12 o
 -10   3   0         24.66         24.37         2.13 o
  -9   3   0         12.27         11.93         1.13 o
  -8   3   0         17.32         12.79         0.87 o
  -7   3   0         34.56         43.61         1.49 o
  -6   3   0         30.23         22.38         0.99 o
  -5   3   0        125.82        106.37         3.26 o
  -4   3   0         25.54         29.74         1.04 o
  -3   3   0        264.52        313.82        12.08 o
  -2   3   0          3.63          2.31         0.23 o
  -1   3   0        197.16        219.23         5.67 o
   0   3   0         11.29         17.41         1.07 o
   1   3   0        242.49        241.36         5.43 o
   2   3   0       1183.49       1211.13        23.13 o
   3   3   0         10.38          9.34         0.38 o
   4   3   0        127.55        127.13         3.32 o
   5   3   0          1.26          4.38         0.37 o
   6   3   0          5.27          3.61         0.33 o
   7   3   0         27.32         32.84         1.10 o
   8   3   0          9.60          8.98         0.60 o
   9   3   0          0.30          0.75         0.37 o
  10   3   0         13.79         11.74         0.88 o
  11   3   0         12.09         10.83         0.99 o
  12   3   0        100.22        108.09         4.97 o
  13   3   0         14.47         15.18         1.41 o
  14   3   0          7.87          7.92         1.17 o
  15   3   0          0.22         -0.77         0.94 o
 -13   4   0          4.16          3.93         1.43 o
 -12   4   0         33.84         34.96         2.99 o
 -11   4   0          0.00          1.39         0.81 o
 -10   4   0        139.48        128.54         6.24 o
  -9   4   0         26.29         25.34         1.65 o
  -8   4   0         24.03         18.80         1.56 o
  -7   4   0         25.04         21.26         1.19 o
  -6   4   0        103.55         72.18         1.87 o
  -5   4   0         58.80         70.26         1.84 o
  -4   4   0         19.27         19.27         0.90 o
  -3   4   0          1.90          2.07         0.24 o
  -2   4   0          0.00          0.30         0.15 o
  -1   4   0        402.64        479.82        13.36 o
   0   4   0        170.61        188.34         6.88 o
   1   4   0        178.06        210.38         5.24 o
   2   4   0         73.04         73.54         1.26 o
   3   4   0         37.63         34.77         0.83 o
   4   4   0         17.46         23.27         0.85 o
   5   4   0         12.89         11.14         0.55 o
   6   4   0         53.75         55.03         1.72 o
   7   4   0        137.55        144.23         4.18 o
   8   4   0         13.12         12.61         0.86 o
   9   4   0         30.43         25.77         1.61 o
  10   4   0          1.82          0.89         0.40 o
  11   4   0          1.00          1.37         0.62 o
  12   4   0          2.04          2.08         0.66 o
  13   4   0         11.14         12.05         1.58 o
  14   4   0          2.59          1.31         1.45 o
  15   4   0          0.05          1.31         0.98 o
 -13   5   0          1.48          1.62         1.08 o
 -12   5   0         18.09         21.23         2.39 o
 -11   5   0          9.11         13.21         2.00 o
 -10   5   0          8.06         10.44         1.58 o
  -9   5   0        196.16        180.32         8.84 o
  -8   5   0          0.84          1.17         0.55 o
  -7   5   0        111.93        108.21         4.57 o
  -6   5   0         61.59         41.91         1.60 o
  -5   5   0         54.91         47.88         1.89 o
  -4   5   0          8.64         12.16         0.83 o
  -3   5   0         99.47         95.41         4.02 o
  -2   5   0        157.14        188.01         5.43 o
  -1   5   0         49.14         68.49         2.54 o
   0   5   0         61.19         72.48         2.66 o
   1   5   0          1.28          3.42         0.37 o
   2   5   0        393.60        449.33        13.75 o
   3   5   0          8.62          8.31         0.52 o
   4   5   0        102.51        121.83         2.93 o
   5   5   0        195.64        209.26         8.33 o
   6   5   0        429.34        415.41         7.49 o
   7   5   0          7.90          6.34         0.47 o
   8   5   0         25.07         19.53         1.08 o
   9   5   0          5.09          5.84         0.68 o
  10   5   0          0.07          0.80         0.47 o
  11   5   0         43.64         42.40         2.16 o
  12   5   0          0.01          0.48         1.08 o
  13   5   0          1.84          1.37         0.60 o
  14   5   0         37.35         36.42         2.60 o
  15   5   0          5.39          3.88         3.06 o
 -12   6   0          7.86          9.44         1.94 o
 -11   6   0          9.75          9.47         1.60 o
 -10   6   0          5.22          4.18         0.91 o
  -9   6   0        246.86        226.30         6.43 o
  -8   6   0          5.11          6.12         1.01 o
  -7   6   0         18.39         18.57         1.51 o
  -6   6   0         26.00         23.33         1.61 o
  -5   6   0         20.19         11.54         0.96 o
  -4   6   0        688.23        587.82        17.01 o
  -3   6   0         73.59         76.08         1.88 o
  -2   6   0         37.36         45.76         1.20 o
  -1   6   0        180.11        188.77         5.33 o
   0   6   0         38.01         28.11         1.16 o
   1   6   0         68.73         69.67         1.89 o
   2   6   0         48.62         50.92         1.64 o
   3   6   0         13.53         12.34         0.89 o
   4   6   0        140.90        160.52         2.89 o
   5   6   0        123.75        138.46         2.32 o
   6   6   0          3.17          1.14         0.55 o
   7   6   0          0.57          1.77         0.50 o
   8   6   0          0.65          0.92         0.35 o
   9   6   0          7.84          5.52         0.69 o
  10   6   0        134.03        143.92         5.04 o
  11   6   0         65.89         66.46         2.59 o
  12   6   0         10.13          9.47         1.16 o
  13   6   0          0.06         -0.72         0.72 o
  14   6   0          2.26          1.85         0.94 o
  15   6   0         24.51         22.87         2.77 o
 -12   7   0          0.26          1.15         0.97 o
 -11   7   0          6.47          5.89         1.65 o
 -10   7   0          3.26          3.88         1.47 o
  -9   7   0          5.33          5.69         1.15 o
  -8   7   0         92.26         88.06         3.93 o
  -7   7   0         29.79         29.67         2.21 o
  -6   7   0        184.32        168.31         5.58 o
  -5   7   0          4.00          9.54         1.19 o
  -4   7   0         34.25         31.28         1.47 o
  -3   7   0        116.24        118.89         3.82 o
  -2   7   0        155.26        139.61         3.53 o
  -1   7   0         57.05         60.26         1.67 o
   0   7   0        403.93        400.89         8.34 o
   1   7   0         96.61         95.41         2.48 o
   2   7   0         21.69         23.79         1.21 o
   3   7   0          0.35          0.44         0.30 o
   4   7   0          0.31          0.44         0.18 o
   5   7   0         57.90         51.81         1.69 o
   6   7   0          0.15          0.23         0.30 o
   7   7   0        148.07        140.37         3.05 o
   8   7   0         49.51         48.21         1.71 o
   9   7   0          4.82          7.41         0.90 o
  10   7   0         22.60         23.70         1.54 o
  11   7   0         20.54         22.80         1.63 o
  12   7   0         51.40         50.25         2.58 o
  13   7   0         36.80         38.64         2.62 o
  14   7   0          0.61          1.82         0.89 o
  15   7   0          8.85          7.64         1.74 o
 -11   8   0          0.00          1.54         1.52 o
 -10   8   0          8.84          6.00         2.50 o
  -9   8   0         64.76         64.84         4.23 o
  -8   8   0         47.14         42.15         3.08 o
  -7   8   0         35.26         39.70         2.58 o
  -6   8   0         13.89         14.49         1.49 o
  -5   8   0          0.05          0.16         0.57 o
  -4   8   0         66.66         59.91         2.73 o
  -3   8   0         82.60         67.80         2.14 o
  -2   8   0          9.44          9.24         0.69 o
  -1   8   0         18.02         16.25         0.96 o
   0   8   0         10.46          9.87         0.86 o
   1   8   0         74.45         78.92         2.35 o
   2   8   0         26.50         36.95         1.86 o
   3   8   0         45.75         46.13         1.90 o
   4   8   0          1.41          0.38         0.32 o
   5   8   0        156.32        149.89         3.91 o
   6   8   0          3.29          3.27         0.51 o
   7   8   0          2.28          1.96         0.61 o
   8   8   0         10.25         12.62         1.26 o
   9   8   0         10.32         10.55         1.11 o
  10   8   0          0.98          2.89         0.73 o
  11   8   0        173.14        163.62         6.37 o
  12   8   0          0.28          1.76         0.99 o
  13   8   0          1.87          3.52         1.30 o
  14   8   0          3.14          4.24         1.63 o
  15   8   0          5.27          4.05         1.33 o
 -10   9   0          1.25          1.59         0.75 o
  -9   9   0         23.18         21.38         2.90 o
  -8   9   0          4.49          5.05         1.45 o
  -7   9   0        137.15        129.24         7.05 o
  -6   9   0         26.12         29.46         2.24 o
  -5   9   0          3.73          4.82         1.00 o
  -4   9   0          4.29          3.19         0.67 o
  -3   9   0          0.23          1.03         0.45 o
  -2   9   0          7.37          8.28         0.70 o
  -1   9   0         16.26         15.53         1.01 o
   0   9   0         38.55         34.98         1.65 o
   1   9   0        195.06        192.50         5.36 o
   2   9   0         49.03         43.15         2.16 o
   3   9   0        175.07        155.70         3.71 o
   4   9   0         65.12         63.98         2.41 o
   5   9   0          7.12          6.47         0.64 o
   6   9   0         14.34         15.96         1.19 o
   7   9   0          6.28          5.94         0.72 o
   8   9   0         97.39        107.78         3.68 o
   9   9   0         13.37         13.84         1.38 o
  10   9   0          6.52          7.82         1.16 o
  11   9   0         29.55         27.62         2.30 o
  12   9   0          0.17          2.38         0.81 o
  13   9   0         19.57         17.25         2.01 o
  14   9   0          0.30          1.39         0.94 o
  15   9   0          0.32          2.93         2.08 o
 -10  10   0          0.38          0.63         0.91 o
  -9  10   0         12.35          8.65         1.95 o
  -8  10   0          4.56          4.60         1.34 o
  -7  10   0          5.87          6.39         1.47 o
  -6  10   0         46.29         48.79         4.38 o
  -5  10   0        105.46        101.71         6.16 o
  -4  10   0          0.16          0.60         0.52 o
  -3  10   0          0.75          0.76         0.43 o
  -2  10   0         37.29         38.17         2.16 o
  -1  10   0          5.33          7.71         0.71 o
   0  10   0          0.08          0.86         0.48 o
   1  10   0          0.01          0.82         0.58 o
   2  10   0          4.04          2.59         0.55 o
   3  10   0         14.72         13.60         1.19 o
   4  10   0          1.71          1.32         0.65 o
   5  10   0          9.75          5.48         0.62 o
   6  10   0         20.20         18.90         1.34 o
   7  10   0         12.69         11.47         1.11 o
   8  10   0         40.81         41.06         2.36 o
   9  10   0         14.89         15.85         1.56 o
  10  10   0         23.58         22.39         1.89 o
  11  10   0         14.37         16.20         2.43 o
  12  10   0          2.44          3.97         1.08 o
  13  10   0          0.02          4.82         1.43 o
  14  10   0          5.65          4.50         3.05 o
  -9  11   0          0.00          0.72         0.86 o
  -8  11   0          0.35         -0.01         0.83 o
  -7  11   0          0.04          0.74         1.30 o
  -6  11   0         67.96         72.15         5.63 o
  -5  11   0        100.71        103.32         6.01 o
  -4  11   0          0.25          0.72         0.58 o
  -3  11   0         30.23         32.20         2.25 o
  -2  11   0         25.44         26.71         2.01 o
  -1  11   0         87.46         98.29         2.88 o
   0  11   0          0.33          0.80         0.47 o
   1  11   0         16.45         15.62         1.47 o
   2  11   0          2.56          3.24         0.71 o
   3  11   0          1.24          0.65         0.74 o
   4  11   0          3.58          2.68         0.51 o
   5  11   0         12.02         10.74         0.92 o
   6  11   0          2.64          2.56         0.57 o
   7  11   0          3.81          3.33         0.82 o
   8  11   0          1.19          0.88         0.77 o
   9  11   0         59.58         63.33         3.42 o
  10  11   0          0.00         -0.26         0.74 o
  11  11   0          5.42          4.83         1.11 o
  12  11   0          3.97          4.84         1.09 o
  13  11   0          5.87         11.87         2.72 o
  14  11   0          0.87          1.03         0.91 o
  -8  12   0          0.18          1.61         1.16 o
  -7  12   0          0.13          2.26         1.20 o
  -6  12   0          0.00          2.57         1.30 o
  -5  12   0         37.89         40.17         3.92 o
  -4  12   0          9.08          8.34         1.34 o
  -3  12   0         17.14         15.87         1.55 o
  -2  12   0          2.49          2.08         0.76 o
  -1  12   0         29.54         28.27         1.92 o
   0  12   0          0.01          0.63         0.52 o
   1  12   0          5.10          4.84         0.73 o
   2  12   0          5.94          6.51         1.30 o
   3  12   0          9.56          9.10         1.01 o
   4  12   0          4.90          5.47         0.78 o
   5  12   0          5.35          4.68         0.77 o
   6  12   0        126.61        141.66         3.94 o
   7  12   0          7.09          7.50         1.23 o
   8  12   0          5.98          5.07         0.98 o
   9  12   0         22.36         21.98         1.92 o
  10  12   0         17.62         18.07         1.80 o
  11  12   0         11.99         11.53         1.50 o
  12  12   0          8.62          5.44         1.22 o
  13  12   0          1.98         -0.18         0.73 o
  -6  13   0         20.61         24.61         2.89 o
  -5  13   0         13.16         14.65         2.35 o
  -4  13   0          1.22          2.95         1.40 o
  -3  13   0          3.13          3.40         0.95 o
  -2  13   0          0.28         -0.56         0.58 o
  -1  13   0          1.46          0.24         0.75 o
   0  13   0          4.86          3.71         0.87 o
   1  13   0         12.74         12.22         1.26 o
   2  13   0         39.51         41.91         2.37 o
   3  13   0         22.65         24.57         1.77 o
   4  13   0         12.12         10.86         1.21 o
   5  13   0         29.04         29.46         2.10 o
   6  13   0          1.94          2.37         0.70 o
   7  13   0         17.00         23.00         2.17 o
   8  13   0         19.97         22.41         2.21 o
   9  13   0          5.61          7.07         1.45 o
  10  13   0         34.04         31.94         3.70 o
  11  13   0          3.81          1.47         1.03 o
  12  13   0          2.26          2.04         0.92 o
  13  13   0          0.91          2.21         1.70 o
  -5  14   0          2.66          1.60         0.95 o
  -4  14   0          0.69          1.26         1.08 o
  -3  14   0          8.17         10.91         1.96 o
  -2  14   0          0.05         -0.31         0.99 o
  -1  14   0          1.42          0.47         0.76 o
   0  14   0          8.98          9.00         1.33 o
   1  14   0          1.51          2.43         0.74 o
   2  14   0         68.61         69.63         3.57 o
   3  14   0         17.08         17.18         1.57 o
   4  14   0         31.48         31.69         1.94 o
   5  14   0         21.86         21.99         1.85 o
   6  14   0         18.46         21.72         2.12 o
   7  14   0        127.09        128.17         5.90 o
   8  14   0         13.60         15.79         1.89 o
   9  14   0          0.38          1.64         0.86 o
  10  14   0          0.00          0.92         0.87 o
  11  14   0          0.92          2.97         0.96 o
  12  14   0          6.42          7.54         1.90 o
  -4  15   0          1.18          8.80         3.00 o
  -3  15   0          1.40          1.84         1.12 o
  -2  15   0          6.83         10.16         1.82 o
  -1  15   0         59.00         62.23         4.88 o
   0  15   0          1.89          2.09         0.99 o
   1  15   0          6.18          7.88         1.17 o
   2  15   0          8.76          8.60         1.42 o
   3  15   0         42.67         46.05         2.98 o
   4  15   0          2.33          1.49         0.55 o
   5  15   0          0.05         -0.40         0.80 o
   6  15   0          5.90          3.83         1.11 o
   7  15   0         14.76         16.24         2.23 o
   8  15   0          2.86          3.87         1.17 o
   9  15   0          9.85          8.96         1.57 o
  10  15   0          5.69          8.90         1.59 o
  -2  16   0          7.37         12.52         3.56 o
  -1  16   0          3.33          5.43         1.70 o
   0  16   0          0.72          1.15         0.94 o
   1  16   0         37.32         39.30         3.30 o
   2  16   0          0.88          1.44         0.76 o
   3  16   0         10.55          9.34         1.48 o
   4  16   0          1.83          4.17         1.20 o
   5  16   0         24.93         21.40         2.90 o
   6  16   0          0.23         -0.62         1.12 o
   7  16   0          0.05          0.94         0.65 o
   8  16   0          4.60          3.30         1.00 o
   9  16   0          4.50          4.80         1.24 o
   1  17   0          0.61         -0.65         1.21 o
   2  17   0          0.78          3.14         1.22 o
   3  17   0          0.00          1.47         1.58 o
   4  17   0         16.13         15.72         1.95 o
   5  17   0          0.03         -0.34         0.75 o
   6  17   0          2.24          0.48         0.79 o
  -6 -17   1          0.05         -0.99         1.39 o
  -5 -17   1          2.52          4.42         1.36 o
  -4 -17   1         13.89         14.66         1.84 o
  -3 -17   1          0.02         -1.02         1.02 o
  -2 -17   1          0.11          0.73         0.91 o
  -9 -16   1          3.23          2.80         1.23 o
  -8 -16   1          1.77          2.66         0.91 o
  -7 -16   1          1.82          1.54         0.73 o
  -6 -16   1          0.38         -0.77         0.86 o
  -5 -16   1          5.06          3.85         0.93 o
  -4 -16   1         33.71         33.18         2.66 o
  -3 -16   1          0.11          0.21         0.66 o
  -2 -16   1          0.45          0.16         0.80 o
  -1 -16   1         17.45         16.72         2.22 o
   0 -16   1         13.17          8.79         1.85 o
   1 -16   1         10.58         10.71         1.83 o
 -10 -15   1          1.36          2.12         0.88 o
  -9 -15   1          0.50         -0.18         0.83 o
  -8 -15   1          4.24          4.73         1.11 o
  -7 -15   1         27.10         25.01         2.63 o
  -6 -15   1          6.47          6.71         1.33 o
  -5 -15   1          5.10          3.91         0.85 o
  -4 -15   1         17.02         16.85         1.91 o
  -3 -15   1         39.02         37.18         2.68 o
  -2 -15   1          0.01          0.41         0.79 o
  -1 -15   1          5.23          4.61         1.28 o
   0 -15   1          0.19         -0.16         0.69 o
   1 -15   1          9.58          9.12         2.06 o
   2 -15   1          0.01          0.72         0.96 o
   3 -15   1          8.77         10.18         1.95 o
 -12 -14   1          2.23          1.18         1.26 o
 -11 -14   1          1.55          2.67         1.08 o
 -10 -14   1          0.14         -0.48         0.96 o
  -9 -14   1          9.34         10.42         1.63 o
  -8 -14   1          2.06          2.98         1.03 o
  -7 -14   1          1.97          3.94         1.38 o
  -6 -14   1         36.04         41.54         3.62 o
  -5 -14   1          7.82          7.20         1.01 o
  -4 -14   1         32.68         36.14         2.32 o
  -3 -14   1         15.86         10.95         1.27 o
  -2 -14   1          3.04          5.41         1.02 o
  -1 -14   1          6.83          8.96         1.32 o
   0 -14   1          1.07          1.13         0.96 o
   1 -14   1          1.88          1.45         0.93 o
   2 -14   1          6.98          7.41         1.39 o
   3 -14   1          0.03          1.20         1.38 o
   4 -14   1          2.36          1.24         0.98 o
   5 -14   1          0.07          0.80         0.80 o
 -12 -13   1          1.36          1.08         1.10 o
 -11 -13   1          2.97          1.79         0.95 o
 -10 -13   1          1.35          1.80         0.75 o
  -9 -13   1          0.90          0.56         0.83 o
  -8 -13   1         23.54         23.99         2.05 o
  -7 -13   1          0.87          2.72         0.81 o
  -6 -13   1          8.88          7.07         0.97 o
  -5 -13   1         67.87         75.02         3.00 o
  -4 -13   1        114.89        120.04         3.68 o
  -3 -13   1          0.60          0.86         0.70 o
  -2 -13   1        168.38        159.91         6.58 o
  -1 -13   1          0.00          1.03         0.74 o
   0 -13   1          1.75          0.91         0.71 o
   1 -13   1          2.08          1.26         0.67 o
   2 -13   1         11.19         11.86         1.70 o
   3 -13   1         18.65         19.19         1.96 o
   4 -13   1          3.35          4.41         1.92 o
   5 -13   1          6.15          4.62         0.92 o
   6 -13   1          0.00          0.97         0.92 o
 -13 -12   1          0.96          0.97         1.13 o
 -12 -12   1          0.76          0.21         0.94 o
 -11 -12   1          1.84          2.11         0.76 o
 -10 -12   1         10.75         13.89         1.54 o
  -9 -12   1          4.68          4.24         0.99 o
  -8 -12   1          4.53          3.56         0.79 o
  -7 -12   1         25.77         27.52         1.79 o
  -6 -12   1          7.19          8.76         1.14 o
  -5 -12   1          1.44          1.57         0.51 o
  -4 -12   1          4.01          4.59         0.72 o
  -3 -12   1         30.84         31.47         1.79 o
  -2 -12   1         96.30         97.23         4.37 o
  -1 -12   1          2.81          3.38         0.77 o
   0 -12   1         20.55         19.09         1.39 o
   1 -12   1          0.06          0.44         0.45 o
   2 -12   1         58.61         57.38         3.04 o
   3 -12   1          1.11          0.11         0.56 o
   4 -12   1         18.36         16.50         2.27 o
   5 -12   1         29.88         29.67         2.89 o
   6 -12   1          1.71          2.88         1.15 o
   7 -12   1          1.71          0.87         0.76 o
   8 -12   1          1.76          3.49         1.22 o
 -14 -11   1          0.62          1.08         1.26 o
 -13 -11   1         40.05         29.01         4.00 o
 -12 -11   1          0.57          1.63         0.68 o
 -11 -11   1         22.73         19.14         1.98 o
 -10 -11   1          0.88         -0.49         0.59 o
  -9 -11   1          1.49          2.28         0.76 o
  -8 -11   1          1.23          0.39         0.76 o
  -7 -11   1          9.12         10.12         1.07 o
  -6 -11   1          0.96          2.05         0.54 o
  -5 -11   1         39.81         36.80         1.70 o
  -4 -11   1          0.86          1.05         0.44 o
  -3 -11   1          4.48          3.12         0.74 o
  -2 -11   1         14.84         14.27         1.30 o
  -1 -11   1        165.68        166.38         6.20 o
   0 -11   1         61.57         66.91         2.19 o
   1 -11   1          0.77          0.86         0.47 o
   2 -11   1         24.79         22.62         1.60 o
   3 -11   1         13.97         14.43         1.50 o
   4 -11   1         24.23         25.23         2.57 o
   5 -11   1         78.54         71.37         5.35 o
   6 -11   1         35.54         38.06         4.01 o
   7 -11   1          0.24          0.27         1.29 o
   8 -11   1          0.58          0.61         0.77 o
   9 -11   1          2.18          1.56         0.97 o
 -14 -10   1         14.52         13.16         4.10 o
 -13 -10   1          8.57         12.35         2.43 o
 -12 -10   1          3.13          2.72         1.47 o
 -11 -10   1          0.08          0.99         0.79 o
 -10 -10   1          5.39          3.61         1.37 o
  -9 -10   1          4.92          8.06         1.10 o
  -8 -10   1         22.13         23.10         1.80 o
  -7 -10   1         22.44         23.03         1.49 o
  -6 -10   1          7.52          7.23         0.84 o
  -5 -10   1          7.89          5.41         0.64 o
  -4 -10   1         75.75         77.05         2.50 o
  -3 -10   1         32.27         36.28         1.71 o
  -2 -10   1          2.89          3.67         0.68 o
  -1 -10   1         22.26         24.21         1.55 o
   0 -10   1          0.33          0.99         0.44 o
   1 -10   1          7.42          9.15         0.80 o
   2 -10   1          6.61          6.59         0.83 o
   3 -10   1          6.69          6.13         0.88 o
   4 -10   1          6.46          8.79         1.32 o
   5 -10   1         39.25         43.47         3.66 o
   6 -10   1          0.01          0.71         1.33 o
   7 -10   1          9.08          6.49         1.85 o
   8 -10   1          9.15          9.11         1.67 o
   9 -10   1         23.94         22.82         2.27 o
  10 -10   1          3.56          4.24         1.49 o
 -15  -9   1          0.60          0.52         2.33 o
 -14  -9   1          4.58          5.95         1.58 o
 -13  -9   1          3.74          3.70         1.46 o
 -12  -9   1        118.23        111.03         4.66 o
 -11  -9   1          6.43          6.92         1.14 o
 -10  -9   1          0.51          0.13         0.61 o
  -9  -9   1         15.35         14.32         1.47 o
  -8  -9   1          0.23          2.36         0.83 o
  -7  -9   1          1.54          1.67         0.50 o
  -6  -9   1         15.35         15.26         1.17 o
  -5  -9   1         32.08         24.61         1.24 o
  -4  -9   1        208.33        197.80         7.58 o
  -3  -9   1          9.05          7.60         0.83 o
  -2  -9   1         48.97         49.58         2.35 o
  -1  -9   1        134.75        116.99         3.61 o
   0  -9   1          5.48          7.01         0.91 o
   1  -9   1          0.10          0.99         0.39 o
   2  -9   1          6.25          4.90         0.68 o
   3  -9   1          0.96          2.16         0.54 o
   4  -9   1          0.87          0.84         0.44 o
   5  -9   1         10.96         12.01         1.37 o
   6  -9   1          9.88         11.83         1.70 o
   7  -9   1         27.17         27.06         2.78 o
   8  -9   1          6.53          6.11         1.34 o
   9  -9   1          1.06          1.51         0.89 o
  10  -9   1          5.90          5.64         1.25 o
 -15  -8   1          0.11          1.97         0.98 o
 -14  -8   1          2.02          2.12         1.05 o
 -13  -8   1         76.46         62.80         5.65 o
 -12  -8   1          1.10          3.53         0.88 o
 -11  -8   1         16.11         20.40         1.84 o
 -10  -8   1         22.35         22.70         1.86 o
  -9  -8   1         28.55         27.70         1.91 o
  -8  -8   1          0.08          0.25         0.45 o
  -7  -8   1          6.50          6.37         0.87 o
  -6  -8   1         81.98         75.50         2.40 o
  -5  -8   1         91.38         79.73         2.25 o
  -4  -8   1         12.05         12.00         0.83 o
  -3  -8   1         10.02         12.62         1.17 o
  -2  -8   1         70.81         63.68         2.49 o
  -1  -8   1        674.09        704.14        14.41 o
   0  -8   1         10.32          9.10         0.97 o
   1  -8   1         44.83         45.37         1.45 o
   2  -8   1         24.62         25.50         1.29 o
   3  -8   1          2.11          0.89         0.43 o
   4  -8   1         38.23         32.49         1.82 o
   5  -8   1         14.43         13.71         1.39 o
   6  -8   1          7.51          7.68         1.10 o
   7  -8   1         13.20         14.01         1.47 o
   8  -8   1         20.00         18.65         2.23 o
   9  -8   1          2.32          3.25         1.31 o
  10  -8   1         17.40         14.25         2.03 o
  11  -8   1          0.62          0.17         1.36 o
 -15  -7   1          0.01          0.86         0.97 o
 -14  -7   1         10.29         12.09         1.98 o
 -13  -7   1         19.27         16.82         1.88 o
 -12  -7   1          2.38          4.45         0.98 o
 -11  -7   1        244.44        247.96        12.56 o
 -10  -7   1         21.52         22.30         1.50 o
  -9  -7   1         94.46         90.40         2.96 o
  -8  -7   1        235.95        253.65         5.00 o
  -7  -7   1         23.52         28.05         1.48 o
  -6  -7   1        201.76        206.28         3.85 o
  -5  -7   1        118.79        106.71         3.82 o
  -4  -7   1          0.08          0.61         0.28 o
  -3  -7   1         23.22         20.98         0.91 o
  -2  -7   1         71.25         75.59         2.51 o
  -1  -7   1         33.49         30.38         1.59 o
   0  -7   1          2.78          1.25         0.25 o
   1  -7   1        263.74        280.02         5.10 o
   2  -7   1         23.44         21.82         0.91 o
   3  -7   1        192.54        147.70         4.23 o
   4  -7   1        204.91        205.26         5.13 o
   5  -7   1        163.94        158.28         6.88 o
   6  -7   1          4.68          5.25         0.88 o
   7  -7   1        131.81        125.89         4.86 o
   8  -7   1         13.61         10.54         1.22 o
   9  -7   1         40.06         36.27         2.80 o
  10  -7   1          0.02          1.17         0.90 o
  11  -7   1          0.29          1.56         1.25 o
  12  -7   1         16.00         19.59         3.48 o
 -15  -6   1          0.87          2.38         1.21 o
 -14  -6   1          3.20          1.12         1.39 o
 -13  -6   1          0.01          0.79         0.65 o
 -12  -6   1          0.32         -0.12         0.63 o
 -11  -6   1         31.16         33.30         1.89 o
 -10  -6   1         26.01         30.37         1.72 o
  -9  -6   1         69.95         66.63         2.34 o
  -8  -6   1          3.02          2.76         0.52 o
  -7  -6   1        243.40        249.85         6.24 o
  -6  -6   1        225.67        237.47         4.56 o
  -5  -6   1          0.00          0.61         0.23 o
  -4  -6   1        183.27        187.10         4.24 o
  -3  -6   1         64.76         66.61         1.60 o
  -2  -6   1          1.85          2.92         0.50 o
  -1  -6   1          0.00          0.31         0.28 o
   0  -6   1        353.93        345.08         8.30 o
   1  -6   1         53.78         53.68         1.33 o
   2  -6   1         57.11         60.00         1.84 o
   3  -6   1        309.91        329.35         9.36 o
   4  -6   1        156.58        141.03         3.50 o
   5  -6   1         62.32         57.87         2.52 o
   6  -6   1        178.22        176.85         4.71 o
   7  -6   1        101.80        103.68         4.53 o
   8  -6   1         10.17         10.18         1.18 o
   9  -6   1        150.81        136.03         4.89 o
  10  -6   1         48.47         43.60         3.10 o
  11  -6   1         37.63         35.80         3.46 o
  12  -6   1         12.61         13.15         2.16 o
 -15  -5   1          2.31          1.88         1.27 o
 -14  -5   1          1.04          3.62         1.67 o
 -13  -5   1          1.19          0.66         0.74 o
 -12  -5   1          4.80          4.71         0.92 o
 -11  -5   1          0.09          0.32         0.77 o
 -10  -5   1         97.36         96.12         3.41 o
  -9  -5   1          4.53          6.18         0.71 o
  -8  -5   1         14.39         10.94         0.82 o
  -7  -5   1         18.54         18.35         1.86 o
  -6  -5   1         10.75         13.51         0.87 o
  -5  -5   1        205.43        206.88         4.35 o
  -4  -5   1          2.02          3.44         0.32 o
  -3  -5   1        339.55        425.71         9.77 o
  -2  -5   1        115.71        130.48         3.69 o
  -1  -5   1         35.86         42.65         1.55 o
   0  -5   1        591.02        706.69         7.37 o
   1  -5   1        153.65        172.44         4.92 o
   2  -5   1         68.52         80.59         2.42 o
   3  -5   1         38.41         44.96         1.51 o
   4  -5   1         37.89         29.73         1.18 o
   5  -5   1         50.50         35.52         1.28 o
   6  -5   1         40.28         36.84         1.70 o
   7  -5   1         82.96         94.31         3.45 o
   8  -5   1          0.55          1.37         0.58 o
   9  -5   1          0.00          1.77         0.78 o
  10  -5   1         95.64         99.50         5.00 o
  11  -5   1         76.35         86.48         6.66 o
  12  -5   1          6.05          6.90         1.91 o
  13  -5   1         14.48         14.11         2.10 o
 -15  -4   1          0.15          3.83         1.30 o
 -14  -4   1          6.30          6.38         1.15 o
 -13  -4   1         60.52         64.41         3.06 o
 -12  -4   1          3.82          3.17         0.72 o
 -11  -4   1         13.44          9.58         1.06 o
 -10  -4   1         36.94         35.75         1.84 o
  -9  -4   1        153.90        147.71         5.08 o
  -8  -4   1          0.39          1.07         0.39 o
  -7  -4   1         65.42         57.49         3.81 o
  -6  -4   1        483.91        492.85        10.52 o
  -5  -4   1         33.65         25.88         1.99 o
  -4  -4   1        239.33        224.88         8.33 o
  -3  -4   1        103.25        104.23         2.20 o
  -2  -4   1        362.44        421.99        16.68 o
  -1  -4   1        684.77        854.34        12.19 o
   0  -4   1         69.79         79.92         2.35 o
   1  -4   1        167.07        199.62         7.20 o
   2  -4   1        226.36        273.35        10.11 o
   3  -4   1          0.99          1.10         0.20 o
   4  -4   1         14.94         16.12         0.77 o
   5  -4   1          9.17          5.59         0.49 o
   6  -4   1        345.00        296.09         8.77 o
   7  -4   1         45.10         38.67         1.76 o
   8  -4   1          0.35          1.63         0.46 o
   9  -4   1         28.28         26.89         1.85 o
  10  -4   1         50.79         55.09         3.51 o
  11  -4   1         54.98         62.15         3.80 o
  12  -4   1         66.35         75.12         4.89 o
  13  -4   1         13.31         12.27         1.89 o
 -15  -3   1          3.53          2.51         1.25 o
 -14  -3   1          6.43          4.39         1.10 o
 -13  -3   1         15.38         16.91         1.73 o
 -12  -3   1          0.47          2.40         0.74 o
 -11  -3   1         36.56         37.90         1.75 o
 -10  -3   1          8.61          8.04         0.69 o
  -9  -3   1         30.08         33.97         1.43 o
  -8  -3   1          0.37          0.33         0.36 o
  -7  -3   1         16.65         13.86         0.64 o
  -6  -3   1          1.07          0.47         0.19 o
  -5  -3   1         59.50         58.60         3.03 o
  -4  -3   1          2.64          4.35         0.30 o
  -3  -3   1          0.17          0.50         0.12 o
  -2  -3   1        621.40        669.81        20.02 o
  -1  -3   1         79.05         70.65         1.67 o
   0  -3   1        530.77        534.19        13.67 o
   1  -3   1         25.98         28.97         0.72 o
   2  -3   1          8.00          9.91         0.46 o
   3  -3   1        264.40        361.53        10.71 o
   4  -3   1         12.15         17.20         0.71 o
   5  -3   1        335.69        294.76         8.27 o
   6  -3   1        192.59        146.75         4.23 o
   7  -3   1          5.55          6.82         0.62 o
   8  -3   1          6.53          4.32         0.54 o
   9  -3   1          1.17          1.13         0.38 o
  10  -3   1          0.36          0.94         0.89 o
  11  -3   1        124.97        135.43         6.24 o
  12  -3   1          3.07          3.22         0.97 o
  13  -3   1          0.00          0.72         0.86 o
  14  -3   1          4.76          4.27         2.03 o
 -15  -2   1          0.11          0.39         1.60 o
 -14  -2   1          4.37          3.71         0.75 o
 -13  -2   1          0.01          0.86         0.88 o
 -12  -2   1        168.08        172.98         8.33 o
 -11  -2   1          9.13          9.28         0.87 o
 -10  -2   1          3.31          4.91         0.67 o
  -9  -2   1         11.18         10.53         1.03 o
  -8  -2   1         33.06         27.63         1.32 o
  -7  -2   1        295.33        270.48         4.93 o
  -6  -2   1        440.83        462.37         7.76 o
  -5  -2   1        308.74        342.59        11.10 o
  -4  -2   1         50.76         58.87         1.84 o
  -3  -2   1          0.04          0.29         0.15 o
  -2  -2   1          5.04          4.45         0.22 o
  -1  -2   1         14.13         15.87         0.52 o
   0  -2   1        108.37        108.76         1.82 o
   1  -2   1        166.82        166.13         2.88 o
   2  -2   1        676.87        691.25        25.05 o
   3  -2   1        913.06       1040.44        39.96 o
   4  -2   1         84.71         90.41         3.24 o
   5  -2   1          4.10          5.30         0.49 o
   6  -2   1         64.48         82.36         1.71 o
   7  -2   1        314.75        252.30         4.37 o
   8  -2   1         67.85         57.82         1.76 o
   9  -2   1          2.78          2.59         0.41 o
  10  -2   1          2.07          3.12         0.98 o
  11  -2   1         16.35         18.75         2.06 o
  12  -2   1         18.45         19.09         2.37 o
  13  -2   1          2.93          1.64         0.89 o
  14  -2   1          2.84          1.66         1.27 o
 -15  -1   1         32.63         42.44         6.70 o
 -14  -1   1         14.04         13.44         1.80 o
 -13  -1   1         18.14         18.96         1.23 o
 -12  -1   1          0.14         -0.29         0.60 o
 -11  -1   1          0.01          1.05         0.49 o
 -10  -1   1          3.91          4.20         0.78 o
  -9  -1   1          0.09          0.36         0.41 o
  -8  -1   1          6.29          1.85         0.35 o
  -7  -1   1        138.77        122.67         2.07 o
  -6  -1   1         17.46         16.27         0.89 o
  -5  -1   1          0.02          0.19         0.17 o
  -4  -1   1         11.27         12.51         0.57 o
  -3  -1   1        338.78        337.75         8.11 o
  -2  -1   1         85.93         82.18         2.65 o
  -1  -1   1         88.81         91.18         7.85 o
   1  -1   1       2876.47       2559.84        39.65 o
   2  -1   1        366.19        346.70        10.30 o
   3  -1   1        375.00        386.95         5.51 o
   4  -1   1        908.89       1152.72        29.74 o
   5  -1   1         70.77         85.68         1.85 o
   6  -1   1        406.30        393.98         5.60 o
   7  -1   1        195.41        162.49         2.51 o
   8  -1   1         35.94         35.32         1.32 o
   9  -1   1          1.41          1.14         0.38 o
  10  -1   1         11.48         11.86         1.07 o
  11  -1   1          1.62          2.54         0.94 o
  12  -1   1         13.00         14.38         1.80 o
  13  -1   1         19.18         23.46         2.57 o
  14  -1   1          0.13          1.55         0.81 o
 -15   0   1          0.97          3.35         1.64 o
 -14   0   1         20.96         24.81         2.54 o
 -13   0   1         25.89         26.71         1.66 o
 -12   0   1          0.44          0.90         0.49 o
 -11   0   1         35.81         32.60         1.71 o
 -10   0   1         40.30         42.79         2.38 o
  -9   0   1         24.85         19.42         1.19 o
  -8   0   1          7.82          6.61         0.45 o
  -7   0   1         10.89         14.31         0.64 o
  -6   0   1         88.44         78.98         1.53 o
  -5   0   1         50.06         47.80         1.79 o
  -4   0   1        962.61        963.12        31.82 o
  -3   0   1         28.16         27.87         1.07 o
  -2   0   1        351.43        288.56         9.46 o
   1   0   1        338.15        521.70       229.52 o
   2   0   1       5338.96       4834.79        71.33 o
   3   0   1         79.88         83.46         1.25 o
   4   0   1       1222.12       1338.12        15.82 o
   5   0   1         26.86         31.91         1.03 o
   6   0   1         33.25         40.89         1.08 o
   7   0   1         37.07         33.76         1.13 o
   8   0   1          3.20          2.24         0.34 o
   9   0   1         52.30         46.69         1.59 o
  10   0   1         57.31         58.87         2.38 o
  11   0   1          0.05          0.76         0.57 o
  12   0   1          0.03          0.86         0.65 o
  13   0   1          9.70          9.27         1.57 o
  14   0   1         11.73         13.58         1.60 o
  15   0   1          0.03          1.06         0.91 o
 -14   1   1          3.56          6.17         1.10 o
 -13   1   1          4.95          6.14         1.40 o
 -12   1   1         17.73         17.99         1.84 o
 -11   1   1          0.01          0.17         0.60 o
 -10   1   1         18.94         19.33         1.23 o
  -9   1   1          5.15          6.48         0.60 o
  -8   1   1          4.90          3.94         0.43 o
  -7   1   1         95.06         93.77         1.93 o
  -6   1   1         12.05         13.76         0.75 o
  -5   1   1         87.40         61.83         1.64 o
  -4   1   1         13.73         11.21         0.83 o
  -3   1   1         33.95         37.55         2.78 o
  -2   1   1        157.42        159.53         2.70 o
  -1   1   1         61.96         57.64         1.62 o
   1   1   1         23.46         25.04         1.67 o
   2   1   1       1072.00        962.45        24.56 o
   3   1   1        874.15        866.69        19.47 o
   4   1   1        159.91        194.48         3.54 o
   5   1   1       1481.11       1663.94        26.87 o
   6   1   1          0.17          0.31         0.15 o
   7   1   1        144.15        123.00         2.70 o
   8   1   1         22.50         18.78         0.80 o
   9   1   1         31.40         30.12         1.25 o
  10   1   1         11.33         11.11         1.09 o
  11   1   1          0.80          0.05         0.60 o
  12   1   1         27.84         24.43         1.63 o
  13   1   1         10.30          9.41         1.17 o
  14   1   1         15.01         18.61         1.94 o
  15   1   1          0.79          2.47         0.93 o
 -14   2   1          1.66          1.30         0.72 o
 -13   2   1          5.17          3.80         1.38 o
 -12   2   1          0.30          0.78         1.06 o
 -11   2   1          7.29          8.95         1.43 o
 -10   2   1         26.85         26.31         1.57 o
  -9   2   1          0.80          1.44         0.43 o
  -8   2   1         15.09         14.41         0.91 o
  -7   2   1         67.24         54.92         1.47 o
  -6   2   1        374.38        393.81         4.14 o
  -5   2   1        399.89        421.29         5.32 o
  -4   2   1         80.35         83.54         4.68 o
  -3   2   1       1087.59       1147.81        19.59 o
  -2   2   1         75.10         67.64         1.68 o
  -1   2   1        119.29        106.78         2.46 o
   0   2   1        844.04        753.12        15.88 o
   1   2   1        121.82        100.15         1.76 o
   2   2   1       9545.78       8161.82       197.31 o
   3   2   1        184.48        169.31         6.84 o
   4   2   1        435.44        453.98        13.28 o
   5   2   1        805.98        880.28        23.06 o
   6   2   1         40.13         38.54         2.53 o
   7   2   1         38.19         29.27         1.76 o
   8   2   1        105.47        101.67         2.00 o
   9   2   1          7.58          4.61         0.50 o
  10   2   1         23.71         22.92         1.18 o
  11   2   1          0.92          2.64         0.62 o
  12   2   1          1.38          2.00         0.59 o
  13   2   1          0.69         -0.62         0.62 o
  14   2   1          0.18          0.78         0.76 o
  15   2   1          0.06         -1.07         1.15 o
 -14   3   1          1.37          1.42         1.57 o
 -13   3   1          1.91         -0.07         0.80 o
 -12   3   1          0.42          0.34         0.78 o
 -11   3   1          4.53          6.65         1.74 o
 -10   3   1          6.56          6.19         1.02 o
  -9   3   1          0.45          0.56         0.45 o
  -8   3   1          6.04          3.84         0.58 o
  -7   3   1          0.55          0.85         0.42 o
  -6   3   1        465.75        408.81         5.93 o
  -5   3   1         63.92         59.55         1.81 o
  -4   3   1         81.64         68.14         1.94 o
  -3   3   1        146.41        183.42         5.24 o
  -2   3   1         28.28         28.43         0.93 o
  -1   3   1       1265.15       1324.55        26.24 o
   0   3   1          1.49          1.30         0.15 o
   1   3   1       4889.54       4873.49       117.96 o
   2   3   1       3553.46       3555.69        91.81 o
   3   3   1        645.30        637.34        11.40 o
   4   3   1         13.86         12.01         0.56 o
   5   3   1          1.20          1.24         0.21 o
   6   3   1        257.54        284.03         5.35 o
   7   3   1         39.38         37.82         1.14 o
   8   3   1         84.13         64.73         1.60 o
   9   3   1         28.45         28.85         1.14 o
  10   3   1          1.30          1.28         0.42 o
  11   3   1          1.36          2.90         0.63 o
  12   3   1         45.47         48.26         2.26 o
  13   3   1         25.32         27.32         2.03 o
  14   3   1          0.41         -0.31         0.85 o
  15   3   1          0.01          1.27         0.84 o
 -13   4   1          7.10          6.76         1.67 o
 -12   4   1          3.91          7.20         1.58 o
 -11   4   1          3.37          3.23         0.92 o
 -10   4   1         14.81         13.27         1.90 o
  -9   4   1          5.31          6.31         0.89 o
  -8   4   1         12.28         13.62         1.05 o
  -7   4   1         38.32         37.15         1.73 o
  -6   4   1        106.12         86.71         2.48 o
  -5   4   1         23.01         34.61         1.48 o
  -4   4   1          5.48          5.27         0.53 o
  -3   4   1          2.46          4.98         0.42 o
  -2   4   1       2195.60       2484.50        34.79 o
  -1   4   1        158.13        180.02         4.97 o
   0   4   1         27.41         32.08         1.15 o
   1   4   1        267.78        313.21         6.85 o
   2   4   1        263.99        291.13         4.72 o
   3   4   1       2490.05       2707.31        50.17 o
   4   4   1         28.97         31.18         0.80 o
   5   4   1         20.02         14.67         0.73 o
   6   4   1          3.76          2.25         0.31 o
   7   4   1         66.11         61.68         2.04 o
   8   4   1         17.42         13.90         0.82 o
   9   4   1         13.04         11.48         0.80 o
  10   4   1          3.39          3.42         0.72 o
  11   4   1         13.03         13.23         1.06 o
  12   4   1         42.79         46.00         2.68 o
  13   4   1          8.32          8.06         1.33 o
  14   4   1          0.64          0.01         0.76 o
  15   4   1          2.57          1.31         0.77 o
 -13   5   1          0.09         -0.32         1.06 o
 -12   5   1          0.57          2.42         1.07 o
 -11   5   1         59.18         55.07         3.47 o
 -10   5   1          0.13         -0.66         0.84 o
  -9   5   1          1.27          2.21         1.08 o
  -8   5   1          5.49          5.01         0.72 o
  -7   5   1          1.06          0.97         0.47 o
  -6   5   1          3.26          3.35         0.59 o
  -5   5   1        318.31        291.75         4.90 o
  -4   5   1         46.52         44.44         1.61 o
  -3   5   1        119.09        116.21         2.79 o
  -2   5   1        128.68        161.20         5.02 o
  -1   5   1        115.25        138.85         3.31 o
   0   5   1        689.69        841.67         8.02 o
   1   5   1        248.25        308.15         4.30 o
   2   5   1       3118.46       3673.38        79.50 o
   3   5   1        877.18        999.12        17.21 o
   4   5   1        962.11       1024.69        20.54 o
   5   5   1         74.64         75.46         1.98 o
   6   5   1          2.25          1.87         0.44 o
   7   5   1         15.29         11.18         0.69 o
   8   5   1         35.30         29.65         1.81 o
   9   5   1         16.06         14.26         1.02 o
  10   5   1         11.19         10.74         0.98 o
  11   5   1         10.69         11.42         1.06 o
  12   5   1         10.96          9.84         1.26 o
  13   5   1          3.47          1.98         0.79 o
  14   5   1          0.48          2.08         0.78 o
  15   5   1          0.30          0.35         0.95 o
 -12   6   1          3.63          4.14         1.44 o
 -11   6   1         26.04         29.14         3.90 o
 -10   6   1          0.39          1.25         0.74 o
  -9   6   1         17.98         12.91         1.50 o
  -8   6   1          8.37          8.45         1.08 o
  -7   6   1          0.85          0.56         0.50 o
  -6   6   1          1.74          1.16         0.42 o
  -5   6   1         30.26         32.58         1.85 o
  -4   6   1          2.60          0.45         0.29 o
  -3   6   1         11.52         12.52         0.71 o
  -2   6   1        180.48        176.33         3.77 o
  -1   6   1        723.78        771.81        11.11 o
   0   6   1          1.57          0.07         0.17 o
   1   6   1        366.80        390.91        12.93 o
   2   6   1          0.01          0.51         0.21 o
   3   6   1          5.73          6.15         0.48 o
   4   6   1        239.60        293.05         3.65 o
   5   6   1         76.39         75.49         1.48 o
   6   6   1        699.85        719.07         9.87 o
   7   6   1          9.05          8.45         0.60 o
   8   6   1         19.21         14.64         0.92 o
   9   6   1          0.78          0.61         0.39 o
  10   6   1          1.15          1.13         0.52 o
  11   6   1         11.94         12.98         1.13 o
  12   6   1          4.67          5.36         0.78 o
  13   6   1          0.39          0.40         0.71 o
  14   6   1          0.02         -0.78         0.78 o
  15   6   1          0.02          2.65         1.18 o
 -12   7   1          0.19          0.24         1.26 o
 -11   7   1          0.86          0.73         0.96 o
 -10   7   1         13.68         10.37         1.47 o
  -9   7   1          3.66          2.17         1.04 o
  -8   7   1          9.62          8.96         1.20 o
  -7   7   1        160.92        161.36         5.77 o
  -6   7   1        115.75        101.51         7.46 o
  -5   7   1         89.92         80.87         2.94 o
  -4   7   1        169.54        163.91         5.34 o
  -3   7   1        715.94        634.91        27.40 o
  -2   7   1        133.14        139.28         3.64 o
  -1   7   1          1.60          3.22         0.46 o
   0   7   1         82.63         95.99         2.39 o
   1   7   1         29.93         40.64         1.56 o
   2   7   1          0.59          0.99         0.34 o
   3   7   1        117.24        123.04         2.94 o
   4   7   1          0.19          1.31         0.33 o
   5   7   1          3.98          7.08         0.81 o
   6   7   1          1.77          1.40         0.34 o
   7   7   1          0.43          0.41         0.46 o
   8   7   1          9.13          8.05         0.70 o
   9   7   1         14.15         15.08         1.04 o
  10   7   1          0.11          0.73         0.79 o
  11   7   1          0.57          1.51         0.59 o
  12   7   1         55.69         55.99         3.29 o
  13   7   1         19.22         20.06         1.95 o
  14   7   1          0.32          0.64         0.69 o
  15   7   1          0.76          2.01         0.98 o
 -11   8   1          4.72          5.84         1.57 o
 -10   8   1          3.23          1.80         1.53 o
  -9   8   1         16.53         16.75         1.83 o
  -8   8   1        103.62        101.18         4.85 o
  -7   8   1         64.49         64.01         3.30 o
  -6   8   1         13.00         13.44         1.66 o
  -5   8   1          0.19         -0.28         1.01 o
  -4   8   1          8.87          9.35         0.92 o
  -3   8   1         76.97         63.02         2.08 o
  -2   8   1         72.98         71.00         1.89 o
  -1   8   1         10.64         10.45         0.79 o
   0   8   1         69.49         64.57         2.11 o
   1   8   1        277.78        279.59         5.06 o
   2   8   1         34.45         45.03         1.80 o
   3   8   1         47.71         47.30         1.69 o
   4   8   1         18.53         14.23         1.00 o
   5   8   1          4.11          4.10         0.61 o
   6   8   1         34.33         31.17         1.40 o
   7   8   1         27.86         27.05         1.59 o
   8   8   1          0.69          0.22         0.51 o
   9   8   1         13.45         12.56         1.04 o
  10   8   1         18.14         20.02         1.63 o
  11   8   1         33.48         38.07         2.29 o
  12   8   1         29.15         27.28         1.97 o
  13   8   1         21.69         21.96         2.04 o
  14   8   1         34.39         32.50         2.64 o
  15   8   1          6.17          6.00         1.47 o
 -10   9   1          4.01          2.06         1.16 o
  -9   9   1          2.47          0.69         1.05 o
  -8   9   1         26.51         25.01         2.21 o
  -7   9   1          3.57          5.33         1.17 o
  -6   9   1         36.91         31.28         2.68 o
  -5   9   1          0.00          0.57         0.71 o
  -4   9   1         24.74         18.74         1.62 o
  -3   9   1         12.16         10.19         0.89 o
  -2   9   1         41.05         36.21         1.43 o
  -1   9   1         66.37         60.60         1.98 o
   0   9   1          0.58          1.62         0.42 o
   1   9   1        164.49        160.11         4.52 o
   2   9   1         56.31         47.70         1.98 o
   3   9   1         39.38         36.58         1.77 o
   4   9   1         29.78         22.21         1.41 o
   5   9   1         24.09         24.62         1.40 o
   6   9   1        152.16        145.91         3.93 o
   7   9   1          0.13          0.77         0.54 o
   8   9   1          0.55          1.70         0.63 o
   9   9   1          3.83          3.77         0.74 o
  10   9   1          4.83          5.19         1.08 o
  11   9   1          1.54          3.90         0.89 o
  12   9   1         10.87         12.21         1.53 o
  13   9   1          1.42          3.22         1.06 o
  14   9   1          3.59          3.82         1.11 o
  15   9   1          0.35         -0.76         1.71 o
 -10  10   1         11.65          9.87         1.76 o
  -9  10   1          9.14          9.04         1.66 o
  -8  10   1          1.25          2.29         0.96 o
  -7  10   1         88.02         85.08         5.99 o
  -6  10   1        111.77        115.95         5.25 o
  -5  10   1          4.62          3.69         1.46 o
  -4  10   1         24.89         21.28         1.83 o
  -3  10   1          3.38          2.97         0.95 o
  -2  10   1         48.68         47.36         1.91 o
  -1  10   1          0.07          0.07         0.31 o
   0  10   1          2.42          2.23         0.44 o
   1  10   1          8.47          9.24         0.95 o
   2  10   1         25.81         22.32         1.44 o
   3  10   1          9.97          9.04         0.98 o
   4  10   1          0.47          0.43         0.43 o
   5  10   1         12.61         11.99         1.06 o
   6  10   1          6.39          4.81         0.64 o
   7  10   1         12.84         12.59         1.32 o
   8  10   1         16.95         18.98         1.67 o
   9  10   1         16.77         18.14         1.44 o
  10  10   1          4.04          5.43         0.98 o
  11  10   1         11.14         11.73         1.48 o
  12  10   1          7.95          8.60         1.39 o
  13  10   1         66.49         57.23         4.10 o
  14  10   1         15.44         15.49         2.35 o
  -9  11   1          0.28         -0.06         0.87 o
  -8  11   1          0.00         -0.10         0.99 o
  -7  11   1         64.21         63.58         5.36 o
  -6  11   1          3.48          3.88         2.10 o
  -5  11   1          2.27          2.59         1.07 o
  -4  11   1         13.54         14.98         1.72 o
  -3  11   1          5.66          6.56         1.23 o
  -2  11   1         10.88          8.93         1.13 o
  -1  11   1         15.02         15.38         1.15 o
   0  11   1         41.22         46.15         1.92 o
   1  11   1         17.41         21.85         1.48 o
   2  11   1          4.16          4.32         0.70 o
   3  11   1          7.13          6.27         0.85 o
   4  11   1         13.51         13.79         1.26 o
   5  11   1          1.76          1.85         0.50 o
   6  11   1          4.76          5.45         0.83 o
   7  11   1          1.84          2.68         0.79 o
   8  11   1          0.64          1.56         0.67 o
   9  11   1          1.25          1.69         0.73 o
  10  11   1          1.73          0.48         0.70 o
  11  11   1          3.82          5.03         1.07 o
  12  11   1          7.87          9.19         1.28 o
  13  11   1         53.48         49.15         6.00 o
  14  11   1          0.45          0.27         1.50 o
  -8  12   1         20.05         21.34         2.78 o
  -7  12   1          0.23          0.62         1.37 o
  -6  12   1         16.06         19.85         2.58 o
  -5  12   1         39.63         45.88         3.76 o
  -4  12   1          7.26          5.82         1.18 o
  -3  12   1         22.83         25.56         1.91 o
  -2  12   1         12.93         13.65         1.77 o
  -1  12   1          2.18          1.54         0.54 o
   0  12   1          0.25          0.61         0.52 o
   1  12   1         15.69         15.95         1.56 o
   2  12   1         45.72         49.41         2.73 o
   3  12   1          0.77          1.19         0.60 o
   4  12   1          0.64          0.12         0.58 o
   5  12   1          0.66          0.48         0.44 o
   6  12   1          2.95          4.94         0.92 o
   7  12   1          5.58          5.69         1.17 o
   8  12   1          6.36          6.22         1.08 o
   9  12   1          1.25          0.66         0.87 o
  10  12   1          0.19          0.36         0.72 o
  11  12   1          1.90          1.37         0.84 o
  12  12   1          5.90          4.97         1.13 o
  13  12   1          3.66          4.26         1.10 o
  -7  13   1         11.88         14.45         3.95 o
  -6  13   1          4.76          5.60         1.48 o
  -5  13   1          4.41          5.46         1.54 o
  -4  13   1          0.68          1.59         1.02 o
  -3  13   1          7.64          6.74         1.17 o
  -2  13   1          0.01          0.88         0.79 o
  -1  13   1          0.96          0.63         0.64 o
   0  13   1         24.62         24.03         1.82 o
   1  13   1          5.08          6.00         1.49 o
   2  13   1          3.93          2.39         0.58 o
   3  13   1          3.36          2.69         0.57 o
   4  13   1          0.29          0.11         0.50 o
   5  13   1          8.38          6.63         1.06 o
   6  13   1          0.23          0.39         0.87 o
   7  13   1         25.91         28.31         2.72 o
   8  13   1         23.96         24.65         2.62 o
   9  13   1          7.57          7.17         1.44 o
  10  13   1          0.09          0.86         1.00 o
  11  13   1          0.51         -0.10         1.11 o
  12  13   1          0.03         -0.61         0.94 o
  13  13   1          0.70         -0.94         1.38 o
  -5  14   1         23.86         22.98         2.69 o
  -4  14   1          1.09          0.81         1.22 o
  -3  14   1          8.54          9.11         1.88 o
  -2  14   1          2.07          2.82         1.39 o
  -1  14   1          0.62         -0.72         0.72 o
   0  14   1          0.93          0.70         0.85 o
   1  14   1          3.85          2.96         0.73 o
   2  14   1          7.90          8.59         1.32 o
   3  14   1         10.24          9.96         1.31 o
   4  14   1         16.74         16.90         1.41 o
   5  14   1         21.05         18.49         1.88 o
   6  14   1          0.79          3.05         1.03 o
   7  14   1          1.64          2.60         1.16 o
   8  14   1          8.16          8.74         1.54 o
   9  14   1          1.72         -0.35         0.71 o
  10  14   1          6.81          9.10         1.58 o
  11  14   1          3.26          2.79         1.32 o
  12  14   1          6.53          7.15         1.78 o
  -4  15   1          0.73          1.51         1.39 o
  -3  15   1         11.13         11.95         1.98 o
  -2  15   1          1.10          1.63         1.18 o
  -1  15   1          0.01         -0.64         0.64 o
   0  15   1         17.29         19.56         2.30 o
   1  15   1          1.37          2.36         0.93 o
   2  15   1         39.72         43.72         2.95 o
   3  15   1          8.12          8.66         1.34 o
   4  15   1          0.73          0.30         0.68 o
   5  15   1          0.00         -0.66         0.66 o
   6  15   1          3.60          3.59         1.03 o
   7  15   1          1.86          2.41         1.87 o
   8  15   1         17.87         18.78         2.13 o
   9  15   1         11.54         14.72         1.93 o
  10  15   1          1.20          2.37         0.93 o
  11  15   1          0.69          0.50         0.87 o
  -2  16   1          4.91          4.84         2.67 o
  -1  16   1          1.77          3.53         1.62 o
   0  16   1         17.87         19.94         2.62 o
   1  16   1          5.35          3.04         1.13 o
   2  16   1          0.02          0.40         0.72 o
   3  16   1          0.56          1.64         0.71 o
   4  16   1         19.81         25.32         2.39 o
   5  16   1          0.13         -0.28         0.83 o
   6  16   1          1.22          1.42         1.85 o
   7  16   1          0.78          1.45         0.89 o
   8  16   1          1.19          2.59         1.05 o
   9  16   1          3.46          1.53         1.17 o
   1  17   1          0.25          0.02         0.82 o
   2  17   1          3.17          2.33         0.83 o
   3  17   1          0.23         -0.49         0.89 o
   4  17   1         15.57         15.97         2.37 o
   5  17   1          9.72         11.87         2.04 o
   6  17   1          1.06         -0.30         1.06 o
  -6 -17   2          1.78          3.74         1.80 o
  -5 -17   2          0.11         -0.50         1.44 o
  -4 -17   2          1.31          1.70         1.20 o
  -3 -17   2          0.08          0.68         0.90 o
  -2 -17   2          2.29          0.58         1.23 o
  -9 -16   2          0.32          3.34         1.80 o
  -8 -16   2          0.01          1.06         0.86 o
  -7 -16   2          4.67          3.59         1.04 o
  -6 -16   2          5.42          4.74         1.35 o
  -5 -16   2          1.10          0.63         0.68 o
  -4 -16   2          9.41         13.29         1.83 o
  -3 -16   2          1.57          0.97         0.89 o
  -2 -16   2          7.00          6.57         1.50 o
  -1 -16   2          2.06          3.05         1.06 o
   0 -16   2          3.15          2.14         0.83 o
   1 -16   2          0.78          0.83         1.01 o
 -10 -15   2          5.83          8.91         1.80 o
  -9 -15   2          1.44          1.37         1.33 o
  -8 -15   2          0.04          0.82         0.73 o
  -7 -15   2          0.04          0.30         0.82 o
  -6 -15   2          1.58          1.56         0.82 o
  -5 -15   2          0.06         -0.05         0.69 o
  -4 -15   2          2.91          5.54         1.10 o
  -3 -15   2         28.50         27.87         2.08 o
  -2 -15   2         15.49         14.20         1.68 o
  -1 -15   2          0.09          1.53         0.80 o
   0 -15   2         36.90         36.74         3.23 o
   1 -15   2         35.52         33.39         3.39 o
   2 -15   2         10.43         11.13         2.39 o
   3 -15   2          2.65          1.27         1.12 o
 -12 -14   2          0.02         -1.28         1.28 o
 -11 -14   2          0.09         -0.53         1.15 o
 -10 -14   2          0.34         -0.13         1.49 o
  -9 -14   2          3.07          3.02         1.37 o
  -8 -14   2          2.78          3.49         1.13 o
  -7 -14   2         20.57         22.65         2.57 o
  -6 -14   2          7.47          7.63         1.15 o
  -5 -14   2          0.23         -0.46         0.67 o
  -4 -14   2         50.58         50.78         2.45 o
  -3 -14   2          8.11          5.84         1.06 o
  -2 -14   2         70.77         63.76         2.99 o
  -1 -14   2          0.00          0.37         0.60 o
   0 -14   2         19.41         21.81         2.36 o
   1 -14   2         19.71         18.73         2.24 o
   2 -14   2          5.39          5.57         1.31 o
   3 -14   2          0.77          2.24         1.31 o
   4 -14   2         12.00         15.33         2.28 o
   5 -14   2          6.83          8.79         1.74 o
 -12 -13   2          2.88          0.09         0.79 o
 -11 -13   2          1.35          0.14         1.50 o
 -10 -13   2          0.24          0.66         0.76 o
  -9 -13   2          0.09          0.82         0.78 o
  -8 -13   2          7.15          7.83         1.35 o
  -7 -13   2          1.46          1.92         0.68 o
  -6 -13   2          8.96          8.41         1.10 o
  -5 -13   2         91.63         93.15         3.63 o
  -4 -13   2         15.21         17.81         1.89 o
  -3 -13   2          0.02          0.43         0.57 o
  -2 -13   2        202.84        195.80         5.68 o
  -1 -13   2        105.67         97.43         3.96 o
   0 -13   2          2.35          1.31         0.83 o
   1 -13   2          0.51          1.31         0.76 o
   2 -13   2         14.47         13.66         1.87 o
   3 -13   2          0.48          0.89         0.91 o
   4 -13   2          0.40          0.90         1.06 o
   5 -13   2          2.63          1.54         1.01 o
   6 -13   2         11.85          9.76         1.75 o
 -13 -12   2          0.77          1.79         0.98 o
 -12 -12   2          1.10         -0.15         0.96 o
 -11 -12   2         11.65          6.65         2.34 o
 -10 -12   2          1.05          2.14         0.82 o
  -9 -12   2          3.48          5.28         1.03 o
  -8 -12   2         18.68         20.25         1.78 o
  -7 -12   2         42.12         42.86         2.24 o
  -6 -12   2         20.72         19.70         1.53 o
  -5 -12   2          6.10          5.54         0.76 o
  -4 -12   2          5.85          8.20         0.91 o
  -3 -12   2          8.25          7.48         0.90 o
  -2 -12   2          0.15          1.89         0.62 o
  -1 -12   2         76.67         71.43         2.95 o
   0 -12   2          5.47          6.18         0.96 o
   1 -12   2          4.42          4.86         0.98 o
   2 -12   2          4.68          4.29         1.07 o
   3 -12   2          0.47          1.19         0.85 o
   4 -12   2          9.89         10.05         1.39 o
   5 -12   2          0.13         -0.41         0.81 o
   6 -12   2          0.89         -0.37         0.66 o
   7 -12   2          2.67          2.98         0.92 o
 -14 -11   2          2.00          4.64         2.53 o
 -13 -11   2          7.79          5.57         2.27 o
 -12 -11   2          0.19          1.01         1.06 o
 -11 -11   2          5.55          5.55         1.47 o
 -10 -11   2          0.00         -0.24         0.72 o
  -9 -11   2         34.95         35.22         2.33 o
  -8 -11   2         12.96         11.58         1.31 o
  -7 -11   2          0.03          0.61         0.49 o
  -6 -11   2          0.01          0.44         0.53 o
  -5 -11   2         28.90         29.23         1.55 o
  -4 -11   2         14.31         15.07         1.22 o
  -3 -11   2         17.85         22.83         1.61 o
  -2 -11   2         61.85         63.72         2.64 o
  -1 -11   2         28.55         29.56         1.84 o
   0 -11   2         27.76         27.24         1.59 o
   1 -11   2          1.61          1.10         0.58 o
   2 -11   2          9.25          8.81         1.03 o
   3 -11   2          4.47          4.16         0.73 o
   4 -11   2         71.22         72.93         4.77 o
   5 -11   2          0.62          2.83         1.33 o
   6 -11   2          6.03          5.01         1.20 o
   7 -11   2          4.61          3.77         0.90 o
   8 -11   2          0.00         -0.49         0.77 o
   9 -11   2          4.96          4.91         3.32 o
 -14 -10   2          0.06          0.35         1.39 o
 -13 -10   2         31.48         32.02         4.19 o
 -12 -10   2          0.22          1.00         0.85 o
 -11 -10   2         11.93         12.57         1.62 o
 -10 -10   2         13.65         14.79         1.78 o
  -9 -10   2          0.40          0.13         0.61 o
  -8 -10   2         21.13         23.82         1.79 o
  -7 -10   2          2.21          1.44         0.47 o
  -6 -10   2          5.81          4.92         0.75 o
  -5 -10   2        115.66        113.65         2.87 o
  -4 -10   2         17.15         17.82         1.25 o
  -3 -10   2          1.18          1.27         0.51 o
  -2 -10   2         42.68         42.13         2.05 o
  -1 -10   2         65.09         65.53         2.57 o
   0 -10   2        171.65        157.89         3.16 o
   1 -10   2         49.43         53.66         2.32 o
   2 -10   2          4.31          5.64         0.83 o
   3 -10   2          2.32          2.64         0.64 o
   4 -10   2         31.17         31.55         2.82 o
   5 -10   2          2.20          0.77         0.95 o
   6 -10   2         78.89         84.23         5.08 o
   7 -10   2         32.03         28.90         2.49 o
   8 -10   2          1.40         -0.24         0.93 o
   9 -10   2          0.04          0.44         0.87 o
  10 -10   2          2.01          0.48         1.28 o
 -14  -9   2          5.82          5.03         2.10 o
 -13  -9   2          0.80          3.60         1.41 o
 -12  -9   2          2.06          5.58         1.44 o
 -11  -9   2          1.03          1.63         0.70 o
 -10  -9   2          3.25          2.82         0.71 o
  -9  -9   2         72.91         74.59         3.24 o
  -8  -9   2         25.79         28.19         1.90 o
  -7  -9   2          3.77          4.30         0.66 o
  -6  -9   2         14.41         15.38         1.18 o
  -5  -9   2          1.19          2.38         0.46 o
  -4  -9   2          1.28          6.05         0.71 o
  -3  -9   2          0.15         -0.02         0.35 o
  -2  -9   2        147.37        130.94         3.87 o
  -1  -9   2         13.75         22.10         1.42 o
   0  -9   2         67.84         63.27         2.25 o
   1  -9   2         21.98         24.22         1.18 o
   2  -9   2         21.69         19.59         1.38 o
   3  -9   2         13.31         14.16         1.20 o
   4  -9   2          6.93          5.42         1.04 o
   5  -9   2         56.81         64.19         3.83 o
   6  -9   2          0.30          0.37         0.70 o
   7  -9   2          3.61          3.21         1.05 o
   8  -9   2          0.07         -0.96         0.96 o
   9  -9   2          0.09          0.86         0.88 o
  10  -9   2          6.43          6.59         1.40 o
 -15  -8   2          1.78          1.78         1.03 o
 -14  -8   2          1.88          2.93         0.98 o
 -13  -8   2          2.87          5.27         2.11 o
 -12  -8   2          0.06          0.70         0.69 o
 -11  -8   2         35.00         35.00         2.86 o
 -10  -8   2         40.22         40.25         2.33 o
  -9  -8   2         81.84         81.00         3.33 o
  -8  -8   2          2.55          4.33         0.69 o
  -7  -8   2        156.58        166.28         3.62 o
  -6  -8   2          9.99         10.29         0.81 o
  -5  -8   2         34.48         23.30         1.00 o
  -4  -8   2        136.78        140.91         3.84 o
  -3  -8   2        153.70        128.08         5.18 o
  -2  -8   2          3.59          8.82         0.83 o
  -1  -8   2          7.46          6.01         0.76 o
   0  -8   2        796.89        786.13        11.64 o
   1  -8   2        159.51        164.96         3.63 o
   2  -8   2         32.02         27.25         1.33 o
   3  -8   2          1.08          1.17         0.39 o
   4  -8   2          5.22          5.45         0.80 o
   5  -8   2         16.01         16.00         1.43 o
   6  -8   2          2.08          0.60         0.73 o
   7  -8   2          2.50          1.98         0.74 o
   8  -8   2          0.60          0.53         0.85 o
   9  -8   2          7.51          7.23         1.29 o
  10  -8   2          0.12          0.30         0.73 o
  11  -8   2          0.89          1.16         1.40 o
 -15  -7   2          5.08          4.78         1.44 o
 -14  -7   2          4.05          4.10         1.35 o
 -13  -7   2          3.66          2.37         2.70 o
 -12  -7   2          0.03          1.95         0.81 o
 -11  -7   2          9.07          9.80         1.39 o
 -10  -7   2         39.75         40.06         2.04 o
  -9  -7   2        103.16        104.17         3.35 o
  -8  -7   2          0.69          2.16         0.58 o
  -7  -7   2          1.21          3.78         0.67 o
  -6  -7   2         98.24         88.61         2.36 o
  -5  -7   2        108.79        113.78         2.14 o
  -4  -7   2         22.18         23.10         0.96 o
  -3  -7   2        127.80        162.99         4.39 o
  -2  -7   2         59.39         68.64         2.24 o
  -1  -7   2        473.18        485.41         7.57 o
   0  -7   2          2.66          3.59         0.56 o
   1  -7   2        239.03        227.76         4.65 o
   2  -7   2         90.00         89.60         2.30 o
   3  -7   2         30.86         26.16         1.30 o
   4  -7   2         13.25          5.79         0.80 o
   5  -7   2          0.13          0.79         0.50 o
   6  -7   2         91.52         88.32         3.85 o
   7  -7   2         68.92         66.56         3.17 o
   8  -7   2         21.27         17.86         1.78 o
   9  -7   2          0.07          0.25         0.66 o
  10  -7   2          8.08          9.67         1.45 o
  11  -7   2          2.00          0.89         0.96 o
  12  -7   2          0.68          2.15         1.26 o
 -15  -6   2          0.97          0.86         0.95 o
 -14  -6   2          0.13          1.50         1.51 o
 -13  -6   2          0.06          0.96         0.79 o
 -12  -6   2          4.19          5.67         1.08 o
 -11  -6   2        242.13        239.08         6.31 o
 -10  -6   2         19.64         22.58         1.53 o
  -9  -6   2          4.43          3.81         0.85 o
  -8  -6   2        173.01        170.21         4.28 o
  -7  -6   2        221.27        214.23         3.99 o
  -6  -6   2          4.88          3.15         0.51 o
  -5  -6   2         17.23         18.36         0.80 o
  -4  -6   2         74.16         67.81         1.88 o
  -3  -6   2         31.89         39.26         1.46 o
  -2  -6   2         31.62         36.33         1.43 o
  -1  -6   2         24.58         32.81         1.35 o
   0  -6   2         50.46         61.44         1.90 o
   1  -6   2         43.61         41.16         1.24 o
   2  -6   2         81.12         86.86         1.99 o
   3  -6   2        232.05        183.47         5.40 o
   4  -6   2          1.80          1.85         0.43 o
   5  -6   2         83.35         88.74         2.80 o
   6  -6   2         36.95         39.97         1.85 o
   7  -6   2          0.62          3.76         0.77 o
   8  -6   2        199.11        189.31        10.73 o
   9  -6   2          3.11          4.31         1.00 o
  10  -6   2          1.18          3.14         1.00 o
  11  -6   2         15.91         13.08         1.90 o
  12  -6   2          1.39          1.82         1.21 o
 -15  -5   2          0.08          5.50         1.55 o
 -14  -5   2         38.61         34.31         2.85 o
 -13  -5   2          8.88          8.04         1.48 o
 -12  -5   2         27.52         27.12         1.96 o
 -11  -5   2         62.27         60.74         2.96 o
 -10  -5   2         14.31         14.42         1.17 o
  -9  -5   2        190.73        193.66         5.00 o
  -8  -5   2          0.48          1.60         0.41 o
  -7  -5   2        237.74        226.19         5.48 o
  -6  -5   2         10.63         16.70         1.01 o
  -5  -5   2        170.29        189.35         4.77 o
  -4  -5   2          7.47          4.22         0.37 o
  -3  -5   2          3.33          1.40         0.24 o
  -2  -5   2        108.84        148.58         3.49 o
  -1  -5   2        407.44        488.51         5.85 o
   0  -5   2         39.95         65.57         1.79 o
   1  -5   2         74.21         84.04         2.22 o
   2  -5   2        138.50        148.24         3.25 o
   3  -5   2         28.46         32.73         1.29 o
   4  -5   2         44.92         34.88         2.58 o
   5  -5   2          0.81          0.34         0.31 o
   6  -5   2         96.59         91.59         2.83 o
   7  -5   2          2.38          3.84         0.63 o
   8  -5   2          2.19          3.05         0.69 o
   9  -5   2        210.51        196.58        13.16 o
  10  -5   2         61.54         54.54         3.21 o
  11  -5   2          0.64          1.89         1.18 o
  12  -5   2         52.01         59.50         5.00 o
  13  -5   2          2.11          0.84         0.92 o
 -15  -4   2          0.31          3.15         1.37 o
 -14  -4   2         15.99         15.95         2.06 o
 -13  -4   2         33.19         34.98         2.82 o
 -12  -4   2          0.41          0.19         0.84 o
 -11  -4   2          0.20          1.19         0.59 o
 -10  -4   2        263.25        253.91         8.61 o
  -9  -4   2        193.49        185.08         6.11 o
  -8  -4   2        183.43        177.47         3.95 o
  -7  -4   2          0.09          0.18         0.23 o
  -6  -4   2         12.19          9.57         1.01 o
  -5  -4   2         50.73         82.71         2.30 o
  -4  -4   2         42.88         45.87         2.13 o
  -3  -4   2        357.23        405.09         9.23 o
  -2  -4   2        768.04        931.88        15.84 o
  -1  -4   2          0.29          0.47         0.18 o
   0  -4   2         76.98        102.07         2.04 o
   1  -4   2        673.63        764.05        16.33 o
   2  -4   2       1064.92       1212.53         9.22 o
   3  -4   2        103.29        112.46         2.48 o
   4  -4   2          1.01          3.48         0.37 o
   5  -4   2         16.35         12.47         0.70 o
   6  -4   2          0.03          0.35         0.37 o
   7  -4   2          4.71          3.74         0.58 o
   8  -4   2         12.79         11.38         1.02 o
   9  -4   2         12.28         12.01         1.15 o
  10  -4   2        108.06        108.68         4.49 o
  11  -4   2          1.21          3.79         1.21 o
  12  -4   2          0.28          2.34         1.67 o
  13  -4   2          1.58          2.11         0.99 o
 -15  -3   2          0.68          0.46         1.27 o
 -14  -3   2          0.04          0.43         0.83 o
 -13  -3   2          4.51          5.19         0.94 o
 -12  -3   2         41.49         44.93         2.21 o
 -11  -3   2          0.23          0.26         0.57 o
 -10  -3   2         19.62         18.36         1.17 o
  -9  -3   2         18.38         20.34         1.10 o
  -8  -3   2        241.76        225.59         3.62 o
  -7  -3   2          5.90          4.75         0.59 o
  -6  -3   2         53.33         40.11         1.66 o
  -5  -3   2         12.15         13.04         0.94 o
  -4  -3   2         50.15         44.73         2.04 o
  -3  -3   2         70.94         68.55         1.82 o
  -2  -3   2          9.51         10.94         0.49 o
  -1  -3   2        442.23        469.15         5.01 o
   0  -3   2         57.69         61.22         1.32 o
   1  -3   2       1080.11       1222.70        10.98 o
   2  -3   2          8.23          7.12         0.51 o
   3  -3   2        130.98        146.36         5.92 o
   4  -3   2          0.16          0.24         0.19 o
   5  -3   2         80.13         81.33         2.32 o
   6  -3   2        575.19        529.80        10.72 o
   7  -3   2         31.84         20.41         1.09 o
   8  -3   2          0.15          0.51         0.36 o
   9  -3   2          0.08          0.53         0.41 o
  10  -3   2        120.89        120.81         4.70 o
  11  -3   2         25.85         31.37         2.72 o
  12  -3   2         21.69         19.62         2.28 o
  13  -3   2          1.52          1.05         1.15 o
  14  -3   2          0.00         -1.02         1.02 o
 -15  -2   2          0.16          1.35         1.95 o
 -14  -2   2          1.69          1.76         0.70 o
 -13  -2   2          3.21          4.10         0.85 o
 -12  -2   2        101.75        116.85         4.77 o
 -11  -2   2          0.44          0.91         0.43 o
 -10  -2   2          0.21          1.15         0.47 o
  -9  -2   2        264.11        230.54         6.51 o
  -8  -2   2        447.84        413.47         6.71 o
  -7  -2   2        390.64        419.25         7.24 o
  -6  -2   2         32.85         38.70         1.23 o
  -5  -2   2        131.59        145.54         3.06 o
  -4  -2   2       1378.04       1489.13        37.60 o
  -3  -2   2        216.66        208.22         5.46 o
  -2  -2   2        836.40        760.19        18.14 o
  -1  -2   2        569.51        504.40        12.46 o
   0  -2   2         23.55         20.76         0.46 o
   1  -2   2        431.21        414.55         4.12 o
   2  -2   2         36.72         33.44         1.01 o
   3  -2   2        100.83        101.43         3.75 o
   4  -2   2         47.05         50.47         1.50 o
   5  -2   2        623.92        635.48        13.04 o
   6  -2   2          9.75          8.79         0.69 o
   7  -2   2          3.02          7.16         0.62 o
   8  -2   2        102.16         88.27         3.18 o
   9  -2   2          1.25          1.88         0.38 o
  10  -2   2         40.26         39.86         2.32 o
  11  -2   2        210.71        225.47        10.48 o
  12  -2   2          6.20          6.76         1.43 o
  13  -2   2          1.24          0.60         1.68 o
  14  -2   2          0.90          1.22         0.74 o
 -15  -1   2          0.22          2.84         2.23 o
 -14  -1   2          1.00          0.81         0.92 o
 -13  -1   2          6.37          6.49         0.89 o
 -12  -1   2         29.65         28.65         1.57 o
 -11  -1   2         14.69         15.23         1.10 o
 -10  -1   2         21.27         22.74         1.33 o
  -9  -1   2         11.50          9.91         1.04 o
  -8  -1   2         50.00         41.89         1.57 o
  -7  -1   2        516.25        473.81         7.51 o
  -6  -1   2         23.64         23.97         1.47 o
  -5  -1   2        109.62        126.94         4.71 o
  -4  -1   2        272.62        315.89        12.05 o
  -3  -1   2        446.49        436.73         8.99 o
  -2  -1   2        504.29        450.58        10.27 o
  -1  -1   2        410.27        350.60         7.43 o
   0  -1   2        500.87        485.96         3.46 o
   1  -1   2         40.59         43.00         1.39 o
   2  -1   2         11.66         11.48         0.39 o
   3  -1   2         63.56         58.47         2.05 o
   4  -1   2         20.81         18.49         0.84 o
   5  -1   2          5.06          5.29         0.44 o
   6  -1   2          0.66          0.97         0.28 o
   7  -1   2        289.76        293.93         3.74 o
   8  -1   2        122.80        102.85         2.86 o
   9  -1   2         58.55         59.35         2.45 o
  10  -1   2         20.43         16.92         1.46 o
  11  -1   2         94.44        110.81         5.11 o
  12  -1   2         16.41         18.73         2.07 o
  13  -1   2         94.51        103.23         4.36 o
  14  -1   2          9.42         11.19         1.70 o
 -15   0   2          9.75         12.00         3.83 o
 -14   0   2         44.10         50.57         4.07 o
 -13   0   2          2.41          3.57         0.77 o
 -12   0   2         21.67         20.42         1.60 o
 -11   0   2          4.24          3.78         0.99 o
 -10   0   2        104.89        102.92         4.51 o
  -9   0   2         14.79         16.15         1.12 o
  -8   0   2         11.29          8.59         0.72 o
  -7   0   2        172.96        150.13         2.61 o
  -6   0   2          8.15          9.55         0.60 o
  -5   0   2        108.25        128.19         3.37 o
  -4   0   2          0.70          0.32         0.21 o
  -3   0   2         70.45         69.78         1.96 o
  -2   0   2         24.08         22.13         0.90 o
  -1   0   2       4413.53       3728.35        47.20 o
   0   0   2       2354.23       2552.39       564.08 o
   1   0   2        627.02        533.84        13.46 o
   2   0   2       5842.84       5202.54       141.50 o
   3   0   2         81.13         88.27         1.45 o
   4   0   2        500.25        543.39        10.30 o
   5   0   2        128.98        143.86         3.72 o
   6   0   2         58.40         63.45         1.42 o
   7   0   2          0.38          1.05         0.26 o
   8   0   2          5.01          2.61         0.34 o
   9   0   2         24.97         18.10         0.99 o
  10   0   2         32.88         33.79         1.83 o
  11   0   2         24.04         26.23         1.96 o
  12   0   2         36.16         38.15         2.49 o
  13   0   2         30.73         38.58         2.66 o
  14   0   2          4.87          5.83         1.20 o
  15   0   2          0.70          1.09         1.17 o
 -14   1   2         22.36         26.23         3.33 o
 -13   1   2          1.72          1.28         0.72 o
 -12   1   2          7.58          7.17         1.11 o
 -11   1   2         43.51         44.01         2.19 o
 -10   1   2          0.13          2.27         0.80 o
  -9   1   2          7.57          7.86         0.72 o
  -8   1   2          1.04          0.74         0.31 o
  -7   1   2          1.87          1.76         0.31 o
  -6   1   2          8.88          9.97         0.60 o
  -5   1   2          0.27          0.40         0.16 o
  -4   1   2        201.88        223.36         5.52 o
  -3   1   2         13.67         13.86         0.81 o
  -2   1   2        172.02        149.36         2.47 o
  -1   1   2        645.26        556.37        16.72 o
   0   1   2       4345.48       3691.74        30.30 o
   1   1   2       8592.76       6522.18        85.91 o
   2   1   2       1408.46       1214.47        18.18 o
   3   1   2       2596.64       2537.33        66.91 o
   4   1   2        224.27        245.01         4.81 o
   5   1   2        143.75        148.69         3.07 o
   6   1   2        616.60        701.43        14.72 o
   7   1   2          0.01          0.17         0.18 o
   8   1   2        118.11         96.13         3.71 o
   9   1   2         49.64         39.61         1.63 o
  10   1   2         22.00         25.31         1.32 o
  11   1   2         12.87         11.26         1.19 o
  12   1   2          4.91          4.07         0.92 o
  13   1   2          3.52          4.32         0.92 o
  14   1   2         17.97         20.89         2.40 o
  15   1   2         12.79         12.98         1.72 o
 -14   2   2          6.90          6.86         2.22 o
 -13   2   2         12.78         13.51         1.78 o
 -12   2   2          0.99          1.38         0.97 o
 -11   2   2          5.51          5.93         0.92 o
 -10   2   2          1.20          1.52         0.46 o
  -9   2   2          4.34          5.01         0.58 o
  -8   2   2          6.71          6.88         0.72 o
  -7   2   2        123.81        114.44         2.58 o
  -6   2   2        301.02        302.82         4.20 o
  -5   2   2          0.27          1.81         0.26 o
  -4   2   2        155.54        169.99         5.02 o
  -3   2   2        558.15        564.77         8.66 o
  -2   2   2        599.89        575.44        13.42 o
  -1   2   2          1.65          2.46         0.18 o
   0   2   2       1697.62       1579.92        45.01 o
   1   2   2       2659.05       2268.97        54.56 o
   2   2   2        245.63        211.01         3.88 o
   3   2   2        311.08        286.22         7.74 o
   4   2   2        557.33        597.63        17.03 o
   5   2   2        122.21        126.85         3.71 o
   6   2   2        162.50        171.23         3.13 o
   7   2   2         47.16         28.32         1.59 o
   8   2   2         70.72         66.94         1.78 o
   9   2   2          0.76          0.67         0.34 o
  10   2   2          0.17          0.94         0.41 o
  11   2   2         31.44         28.98         1.67 o
  12   2   2         35.21         35.76         1.96 o
  13   2   2          0.20         -0.36         0.53 o
  14   2   2          0.66          1.06         0.79 o
  15   2   2          0.47         -0.94         0.94 o
 -14   3   2          1.23          2.28         1.08 o
 -13   3   2          9.27         10.33         1.87 o
 -12   3   2          6.97          9.13         1.68 o
 -11   3   2         19.15         18.61         1.69 o
 -10   3   2         47.60         47.44         2.16 o
  -9   3   2          1.28          1.63         0.58 o
  -8   3   2         32.02         28.95         1.63 o
  -7   3   2          2.68          2.05         0.45 o
  -6   3   2        135.86        131.47         2.64 o
  -5   3   2         54.93         43.23         1.10 o
  -4   3   2        119.75        136.90         2.88 o
  -3   3   2        308.48        321.96         5.56 o
  -2   3   2        125.27        135.22         2.50 o
  -1   3   2        146.43        151.54         2.56 o
   0   3   2          1.94          0.94         0.12 o
   1   3   2         20.12         17.36         0.51 o
   2   3   2       1301.61       1351.60        13.48 o
   3   3   2        440.17        425.89         8.03 o
   4   3   2         42.52         57.28         1.20 o
   5   3   2         23.17         23.11         0.81 o
   6   3   2        115.66        116.03         2.64 o
   7   3   2        250.23        265.78         5.30 o
   8   3   2         21.40         21.39         0.89 o
   9   3   2         98.16         86.41         2.45 o
  10   3   2         21.42         19.57         1.12 o
  11   3   2         69.74         71.80         2.85 o
  12   3   2         15.33         17.28         1.45 o
  13   3   2          0.02          2.10         0.89 o
  14   3   2         17.31         15.28         1.86 o
  15   3   2          0.35          0.08         0.82 o
 -13   4   2         27.02         29.20         4.12 o
 -12   4   2          2.59          3.01         2.13 o
 -11   4   2          3.53          2.96         0.83 o
 -10   4   2          0.00          0.20         0.81 o
  -9   4   2          0.24          0.46         0.52 o
  -8   4   2         43.85         41.55         2.01 o
  -7   4   2         25.80         23.39         1.42 o
  -6   4   2        255.72        249.65         6.59 o
  -5   4   2        172.29        165.56         3.50 o
  -4   4   2         24.29         26.80         1.22 o
  -3   4   2          4.15          2.70         0.32 o
  -2   4   2        100.86        118.31         3.74 o
  -1   4   2         12.11         17.66         0.65 o
   0   4   2          0.08          0.21         0.11 o
   1   4   2         30.44         32.29         0.76 o
   2   4   2       1264.10       1414.23        24.90 o
   3   4   2        709.27        783.41        14.58 o
   4   4   2        509.10        527.60        17.87 o
   5   4   2         11.44          8.33         0.51 o
   6   4   2        291.45        317.00         7.89 o
   7   4   2        302.91        317.86         7.52 o
   8   4   2         57.87         49.22         1.56 o
   9   4   2          0.65          1.35         0.41 o
  10   4   2         11.07          8.94         0.86 o
  11   4   2          0.43          0.20         0.45 o
  12   4   2         20.24         20.19         2.01 o
  13   4   2         76.08         77.40         3.66 o
  14   4   2          0.46         -0.18         0.74 o
  15   4   2          0.31         -0.25         1.22 o
 -13   5   2          0.14          0.27         1.12 o
 -12   5   2         44.14         51.38         5.21 o
 -11   5   2          0.12          2.84         1.04 o
 -10   5   2         51.00         43.27         2.57 o
  -9   5   2         81.52         75.27         3.92 o
  -8   5   2          5.73          5.96         0.82 o
  -7   5   2          7.62          9.29         0.94 o
  -6   5   2          8.35          8.05         0.83 o
  -5   5   2          0.12          0.25         0.38 o
  -4   5   2          3.79          4.46         0.46 o
  -3   5   2         12.56          9.63         0.59 o
  -2   5   2          5.63          6.70         0.46 o
  -1   5   2         31.21         33.56         1.03 o
   0   5   2         72.56         72.78         2.47 o
   1   5   2          4.32          5.81         0.48 o
   2   5   2        106.81        122.36         2.83 o
   3   5   2        388.32        422.87         6.53 o
   4   5   2        901.75        960.92        14.76 o
   5   5   2        138.57        121.96         3.65 o
   6   5   2          6.73          4.55         0.44 o
   7   5   2        335.73        337.53        12.26 o
   8   5   2         64.54         72.61         2.10 o
   9   5   2          3.51          3.20         0.51 o
  10   5   2         10.49         10.78         1.02 o
  11   5   2          6.42          5.80         1.17 o
  12   5   2         19.48         13.69         1.33 o
  13   5   2          5.00          4.18         1.02 o
  14   5   2          0.33          0.12         0.69 o
  15   5   2          9.40          7.93         1.45 o
 -12   6   2          7.20          9.25         2.36 o
 -11   6   2          9.74         10.66         1.66 o
 -10   6   2         28.44         25.41         2.22 o
  -9   6   2          8.96          7.03         1.77 o
  -8   6   2         19.02         19.79         1.50 o
  -7   6   2          2.81          3.37         0.74 o
  -6   6   2          1.69          2.43         0.57 o
  -5   6   2         64.17         52.30         1.98 o
  -4   6   2          9.38          6.06         0.66 o
  -3   6   2          3.19          3.61         0.44 o
  -2   6   2        149.76        133.11         2.74 o
  -1   6   2          0.01          2.04         0.33 o
   0   6   2         64.26         71.47         2.46 o
   1   6   2        268.41        283.08         7.06 o
   2   6   2         28.36         23.72         0.99 o
   3   6   2        305.96        346.40         6.54 o
   4   6   2        361.90        408.12         6.08 o
   5   6   2         84.30         88.92         1.89 o
   6   6   2          1.54          1.92         0.49 o
   7   6   2        513.48        531.72         7.45 o
   8   6   2          8.66          9.05         0.70 o
   9   6   2         10.60         11.88         1.01 o
  10   6   2          1.16          1.44         0.67 o
  11   6   2          6.59          7.57         1.01 o
  12   6   2          1.98          1.45         0.58 o
  13   6   2          0.00         -0.84         0.84 o
  14   6   2          0.32          0.24         0.81 o
  15   6   2          3.86          0.97         1.58 o
 -12   7   2          0.68          1.41         1.29 o
 -11   7   2         18.62         17.76         4.29 o
 -10   7   2          0.00          0.18         0.74 o
  -9   7   2          5.78          5.22         1.03 o
  -8   7   2         37.94         35.76         2.49 o
  -7   7   2         12.16         12.68         1.33 o
  -6   7   2         61.85         64.51         2.74 o
  -5   7   2          9.90         12.79         1.01 o
  -4   7   2        376.13        367.13         8.06 o
  -3   7   2        299.03        274.10         9.21 o
  -2   7   2         41.27         38.32         1.26 o
  -1   7   2       1379.40       1391.82        17.06 o
   0   7   2          3.73          2.29         0.38 o
   1   7   2         14.27         12.18         0.89 o
   2   7   2          3.56          2.78         0.36 o
   3   7   2          2.25          2.24         0.42 o
   4   7   2        634.99        720.99        11.52 o
   5   7   2         62.71         70.67         1.66 o
   6   7   2         12.04         10.09         0.63 o
   7   7   2         88.57         91.06         3.04 o
   8   7   2          1.34          0.61         0.38 o
   9   7   2          0.13          0.35         0.42 o
  10   7   2          1.31          2.33         0.61 o
  11   7   2          0.46         -0.07         0.64 o
  12   7   2         26.05         28.04         1.79 o
  13   7   2          0.14          0.40         1.14 o
  14   7   2          0.53          0.96         0.73 o
  15   7   2         11.82          9.83         1.83 o
 -11   8   2          0.31         -0.13         0.84 o
 -10   8   2          4.22          3.89         0.95 o
  -9   8   2          0.32         -0.60         0.60 o
  -8   8   2         11.72          9.42         1.38 o
  -7   8   2          3.44          2.72         1.18 o
  -6   8   2          6.47          7.34         1.42 o
  -5   8   2         21.48         21.96         1.64 o
  -4   8   2         96.34         79.06         2.61 o
  -3   8   2          3.39          2.40         0.61 o
  -2   8   2          3.33          2.27         0.41 o
  -1   8   2          0.63          1.22         0.36 o
   0   8   2        389.86        372.29         5.91 o
   1   8   2        826.37        896.87        21.91 o
   2   8   2         38.49         40.37         1.52 o
   3   8   2        100.72         94.03         2.88 o
   4   8   2        164.04        187.81         3.74 o
   5   8   2        264.50        266.29         5.82 o
   6   8   2          9.00         10.78         0.83 o
   7   8   2          2.43          2.38         0.60 o
   8   8   2         10.44          9.04         0.88 o
   9   8   2          1.77          0.69         0.45 o
  10   8   2         38.79         40.28         2.25 o
  11   8   2          2.35          2.45         0.79 o
  12   8   2          4.92          5.69         1.05 o
  13   8   2         22.42         21.27         1.72 o
  14   8   2          3.63          4.62         1.12 o
  15   8   2          7.85          7.00         1.52 o
 -10   9   2          6.52          7.24         1.54 o
  -9   9   2          2.81          2.08         0.73 o
  -8   9   2         24.97         24.06         2.23 o
  -7   9   2          1.13         -0.15         1.32 o
  -6   9   2         10.75         14.57         2.62 o
  -5   9   2          1.96          1.11         0.77 o
  -4   9   2          0.08          1.25         0.49 o
  -3   9   2          2.40          2.79         0.61 o
  -2   9   2         78.36         67.77         2.18 o
  -1   9   2          4.23          3.35         0.54 o
   0   9   2        335.54        330.44         6.58 o
   1   9   2        141.81        137.42         4.73 o
   2   9   2          0.04          0.27         0.46 o
   3   9   2         48.97         49.62         1.84 o
   4   9   2         11.33         10.91         0.96 o
   5   9   2        149.77        165.28         3.58 o
   6   9   2         11.33         11.89         1.06 o
   7   9   2         63.52         67.20         2.59 o
   8   9   2          4.03          5.00         0.81 o
   9   9   2         13.03         12.77         1.10 o
  10   9   2          0.98          2.06         0.72 o
  11   9   2          0.02          1.20         0.70 o
  12   9   2          0.26          1.50         0.84 o
  13   9   2          0.93          0.74         1.13 o
  14   9   2          4.62          2.90         1.50 o
 -10  10   2          2.44          1.39         0.90 o
  -9  10   2          3.90          2.48         1.00 o
  -8  10   2          0.03          1.11         0.96 o
  -7  10   2          4.36          4.11         1.03 o
  -6  10   2        202.16        207.14         9.29 o
  -5  10   2         20.86         21.51         2.36 o
  -4  10   2          4.66          4.95         1.57 o
  -3  10   2        121.77        113.03         4.39 o
  -2  10   2         15.17         14.46         1.09 o
  -1  10   2         25.33         21.37         1.24 o
   0  10   2          0.02          0.50         0.34 o
   1  10   2         34.77         29.76         1.69 o
   2  10   2         77.47         83.35         3.59 o
   3  10   2         11.51         10.32         0.87 o
   4  10   2        126.36        119.15         4.11 o
   5  10   2          2.71          2.26         0.58 o
   6  10   2         30.27         30.88         1.68 o
   7  10   2          0.50          1.46         0.72 o
   8  10   2         27.34         32.72         2.11 o
   9  10   2         58.66         55.97         3.95 o
  10  10   2          1.06          1.43         0.76 o
  11  10   2          7.55          9.01         1.35 o
  12  10   2          0.12          0.39         0.70 o
  13  10   2         12.12         14.30         1.72 o
  14  10   2          0.10          1.65         1.48 o
  -9  11   2          0.94          2.15         0.95 o
  -8  11   2          0.00         -0.65         1.18 o
  -7  11   2         12.28         13.31         2.34 o
  -6  11   2         12.21         17.62         2.33 o
  -5  11   2         53.03         62.13         4.14 o
  -4  11   2         19.07         22.32         2.42 o
  -3  11   2          0.59          1.18         0.63 o
  -2  11   2          1.23          1.28         0.44 o
  -1  11   2          2.13          2.45         0.68 o
   0  11   2         15.77         19.34         1.45 o
   1  11   2          0.95          1.04         0.47 o
   2  11   2         18.79         19.16         1.42 o
   3  11   2        120.95        139.34         6.48 o
   4  11   2          7.93          8.50         1.17 o
   5  11   2          0.91          0.61         0.56 o
   6  11   2         14.57         16.67         1.28 o
   7  11   2         14.04         15.58         1.48 o
   8  11   2          0.00          0.04         0.62 o
   9  11   2          4.70          6.30         1.08 o
  10  11   2          0.02          1.07         0.76 o
  11  11   2          0.89          1.01         0.78 o
  12  11   2          0.94          2.01         0.82 o
  13  11   2          2.81          8.55         2.03 o
  14  11   2          0.03          2.19         1.07 o
  -8  12   2          4.29          5.12         1.33 o
  -7  12   2          0.56          1.42         0.99 o
  -6  12   2          0.62          2.62         1.34 o
  -5  12   2        187.30        189.81         7.44 o
  -4  12   2          5.97          4.96         1.40 o
  -3  12   2          3.62          4.63         1.29 o
  -2  12   2        130.03        119.40         5.10 o
  -1  12   2          0.06          0.14         0.60 o
   0  12   2          0.45          2.05         0.61 o
   1  12   2         37.37         41.28         2.49 o
   2  12   2          0.15         -0.27         0.50 o
   3  12   2          2.63          3.23         0.76 o
   4  12   2          4.05          4.74         0.87 o
   5  12   2          0.13          0.38         0.46 o
   6  12   2          0.21          0.74         0.77 o
   7  12   2         16.12         17.06         1.88 o
   8  12   2          6.04          9.10         1.53 o
   9  12   2          4.59          5.85         1.24 o
  10  12   2         17.32         17.20         2.22 o
  11  12   2          0.18         -0.39         0.81 o
  12  12   2          5.63          6.20         1.22 o
  13  12   2          0.04          1.35         0.85 o
  -7  13   2          9.61         11.99         3.56 o
  -6  13   2          2.59          4.49         1.49 o
  -5  13   2        112.24        114.37         7.41 o
  -4  13   2         68.09         75.45         4.05 o
  -3  13   2          0.41         -0.33         0.92 o
  -2  13   2          7.63          6.60         1.35 o
  -1  13   2          0.00         -0.15         0.57 o
   0  13   2         19.84         19.83         1.79 o
   1  13   2          0.00          0.29         0.72 o
   2  13   2          0.03         -0.76         0.76 o
   3  13   2         38.18         41.08         2.59 o
   4  13   2          0.16         -0.73         0.73 o
   5  13   2          0.26          0.69         0.80 o
   6  13   2         15.06         16.82         1.86 o
   7  13   2          0.89          4.16         1.66 o
   8  13   2          6.40          9.66         1.45 o
   9  13   2          0.36          2.71         1.25 o
  10  13   2          6.06          7.80         1.39 o
  11  13   2          1.63          2.23         0.85 o
  12  13   2          1.11          0.47         1.03 o
  13  13   2          0.00         -0.13         3.25 o
  -5  14   2         12.72         13.85         2.28 o
  -4  14   2         13.30         15.58         1.90 o
  -3  14   2         18.71         23.13         2.31 o
  -2  14   2          1.11         -0.18         1.39 o
  -1  14   2          0.02         -0.65         0.65 o
   0  14   2          0.03         -0.62         0.62 o
   1  14   2          4.12          4.65         1.03 o
   2  14   2          0.04          0.41         1.21 o
   3  14   2          6.25          6.80         1.41 o
   4  14   2          6.71          5.14         0.97 o
   5  14   2          0.84         -0.60         0.60 o
   6  14   2         48.00         55.15         5.13 o
   7  14   2          0.12         -0.88         0.92 o
   8  14   2          5.25          8.07         1.38 o
   9  14   2         24.23         24.35         2.41 o
  10  14   2         16.90         19.90         2.19 o
  11  14   2          4.26          7.24         1.46 o
  12  14   2         11.38         13.46         3.13 o
  -4  15   2         13.83         15.31         3.83 o
  -3  15   2          4.25          1.10         2.23 o
  -2  15   2          0.07          1.30         1.22 o
  -1  15   2          7.44          7.19         1.88 o
   0  15   2          4.43          4.11         1.07 o
   1  15   2          8.32          8.02         1.33 o
   2  15   2          1.84          2.11         1.35 o
   3  15   2          1.30          0.47         1.14 o
   4  15   2         16.72         19.29         1.77 o
   5  15   2          0.45          1.04         0.94 o
   6  15   2          0.62          1.37         0.79 o
   7  15   2         17.72         21.02         2.21 o
   8  15   2         21.09         23.39         2.38 o
   9  15   2          0.79          2.48         0.94 o
  10  15   2         11.91         14.06         2.19 o
  11  15   2          2.00          2.32         1.13 o
  -2  16   2          0.02         -2.28         2.28 o
  -1  16   2          4.35          6.32         1.59 o
   0  16   2         22.55         21.81         3.09 o
   1  16   2          5.68          6.88         1.28 o
   2  16   2          2.38          2.78         0.97 o
   3  16   2          3.12          1.89         1.24 o
   4  16   2          1.97          2.42         0.81 o
   5  16   2          0.85          2.17         1.12 o
   6  16   2          0.78         -0.43         0.86 o
   7  16   2          0.11          0.75         0.82 o
   8  16   2          3.30          2.03         0.92 o
   9  16   2          1.81          2.09         0.95 o
   1  17   2          6.39          2.98         2.46 o
   2  17   2          0.17         -0.80         0.80 o
   3  17   2          4.68          5.88         1.15 o
   4  17   2          3.67          5.02         1.47 o
   5  17   2          0.34          0.20         0.92 o
   6  17   2          1.40          1.65         2.18 o
  -5 -17   3          0.60          1.08         1.39 o
  -4 -17   3          0.09          1.45         1.51 o
  -8 -16   3          0.16         -0.82         0.95 o
  -7 -16   3          1.67          2.57         0.85 o
  -6 -16   3          1.52          1.04         0.98 o
  -5 -16   3          0.21         -0.67         0.96 o
  -4 -16   3          0.64          1.50         0.77 o
  -3 -16   3          0.54          2.15         0.88 o
  -2 -16   3          2.12          3.11         1.00 o
  -1 -16   3         16.75         17.92         2.24 o
   0 -16   3          0.84          1.21         0.89 o
   1 -16   3          0.00         -1.00         1.00 o
 -10 -15   3          2.35          3.97         1.26 o
  -9 -15   3         13.11         13.34         2.61 o
  -8 -15   3          7.14          9.07         1.90 o
  -7 -15   3          1.25          1.57         0.82 o
  -6 -15   3          0.72          0.21         0.60 o
  -5 -15   3          1.09          2.08         0.66 o
  -4 -15   3          9.37          9.42         1.29 o
  -3 -15   3          0.08          0.14         0.65 o
  -2 -15   3         22.88         24.35         2.18 o
  -1 -15   3          2.08          1.66         1.10 o
   0 -15   3          1.55          1.46         0.83 o
   1 -15   3         25.74         28.15         4.43 o
   2 -15   3          6.44          7.44         2.01 o
   3 -15   3          7.13          7.78         1.66 o
 -11 -14   3          0.36          1.82         1.10 o
 -10 -14   3          0.05          0.94         1.34 o
  -9 -14   3          4.94          5.45         1.18 o
  -8 -14   3          3.93          4.99         1.04 o
  -7 -14   3         29.28         30.85         2.29 o
  -6 -14   3          0.01          0.27         0.56 o
  -5 -14   3          3.75          1.78         0.70 o
  -4 -14   3          7.10          7.75         0.97 o
  -3 -14   3          4.46          3.29         0.80 o
  -2 -14   3         19.87         20.68         1.72 o
  -1 -14   3          1.37          1.50         0.65 o
   0 -14   3         38.97         42.30         3.31 o
   1 -14   3          7.09          8.06         1.58 o
   2 -14   3         17.06         15.10         1.99 o
   3 -14   3          0.02          1.05         0.95 o
   4 -14   3          0.11          1.90         1.01 o
   5 -14   3         14.77         16.75         2.45 o
 -12 -13   3          1.95          0.42         0.79 o
 -11 -13   3          0.35          1.42         1.39 o
 -10 -13   3          0.25         -1.20         1.41 o
  -9 -13   3          0.05          0.25         0.75 o
  -8 -13   3          5.46          6.55         1.19 o
  -7 -13   3          6.74          6.75         1.00 o
  -6 -13   3         29.05         27.76         1.87 o
  -5 -13   3         10.09         10.32         1.15 o
  -4 -13   3         28.56         31.02         1.73 o
  -3 -13   3        127.07        132.44         4.12 o
  -2 -13   3         11.49         13.28         1.56 o
  -1 -13   3          7.19         11.94         1.39 o
   0 -13   3         47.82         47.23         2.91 o
   1 -13   3          1.16          2.10         0.84 o
   2 -13   3          0.18          0.17         0.77 o
   3 -13   3         16.63         14.69         1.99 o
   4 -13   3          1.21          1.35         1.60 o
   5 -13   3          3.51          2.19         0.77 o
   6 -13   3          1.77          2.62         1.01 o
 -13 -12   3          2.40          2.37         1.11 o
 -12 -12   3          3.92          0.12         1.12 o
 -11 -12   3         11.87          9.55         1.61 o
 -10 -12   3          7.04          7.30         1.44 o
  -9 -12   3         16.10         16.38         1.63 o
  -8 -12   3          8.36         10.11         1.27 o
  -7 -12   3          0.02          0.36         0.54 o
  -6 -12   3         36.93         38.20         2.12 o
  -5 -12   3          0.26          0.17         0.41 o
  -4 -12   3          6.32          5.52         0.73 o
  -3 -12   3          8.07          8.13         1.04 o
  -2 -12   3        115.37        112.27         3.72 o
  -1 -12   3         36.30         33.18         2.06 o
   0 -12   3         17.81         13.83         1.53 o
   1 -12   3          2.17          1.76         0.50 o
   2 -12   3         58.23         52.87         2.56 o
   3 -12   3         35.79         32.23         2.69 o
   4 -12   3          7.26          8.20         1.36 o
   5 -12   3          0.35          0.42         0.81 o
   6 -12   3          7.28          7.00         1.18 o
   7 -12   3         11.25         10.34         1.66 o
 -13 -11   3          0.06          2.05         1.33 o
 -12 -11   3          3.46          2.93         1.11 o
 -11 -11   3          1.41          2.79         1.27 o
 -10 -11   3         27.71         31.05         3.05 o
  -9 -11   3         28.28         28.69         2.28 o
  -8 -11   3          1.34          2.24         0.84 o
  -7 -11   3         93.85         94.44         3.50 o
  -6 -11   3          1.61          2.63         0.68 o
  -5 -11   3          0.13          0.60         0.42 o
  -4 -11   3          8.97         10.13         0.96 o
  -3 -11   3          4.35          4.71         0.76 o
  -2 -11   3         40.18         43.62         2.21 o
  -1 -11   3        114.92        102.41         3.39 o
   0 -11   3        122.94        115.72         3.18 o
   1 -11   3          2.45          2.79         0.71 o
   2 -11   3         45.73         44.34         2.27 o
   3 -11   3          9.05          9.08         1.11 o
   4 -11   3         39.31         40.82         2.75 o
   5 -11   3        117.06        107.69         5.15 o
   6 -11   3          5.59          4.21         1.21 o
   7 -11   3         13.29         14.45         1.72 o
   8 -11   3          0.61          0.08         0.98 o
 -14 -10   3          0.01         -0.58         1.70 o
 -13 -10   3          2.39          6.48         2.11 o
 -12 -10   3          5.93          6.71         1.64 o
 -11 -10   3          1.79          1.55         0.90 o
 -10 -10   3          0.12         -0.20         0.54 o
  -9 -10   3         12.91         12.02         1.48 o
  -8 -10   3          3.28          1.78         0.71 o
  -7 -10   3          0.69          1.39         0.58 o
  -6 -10   3          9.33         11.86         1.11 o
  -5 -10   3          0.81          3.43         0.58 o
  -4 -10   3         23.91         24.05         1.37 o
  -3 -10   3         70.39         70.68         2.66 o
  -2 -10   3          1.96          2.12         0.63 o
  -1 -10   3        152.99        158.86         3.92 o
   0 -10   3         39.77         38.62         1.59 o
   1 -10   3        196.21        191.49         4.45 o
   2 -10   3         15.97         15.83         1.33 o
   3 -10   3         39.54         42.35         2.46 o
   4 -10   3         12.96         18.00         1.73 o
   5 -10   3         19.86         19.97         1.99 o
   6 -10   3          4.84          5.20         1.14 o
   7 -10   3         26.14         20.83         2.06 o
   8 -10   3          2.97          1.91         1.24 o
   9 -10   3         16.08         11.81         1.88 o
 -14  -9   3          0.00          0.46         2.34 o
 -13  -9   3         19.51         24.50         3.46 o
 -12  -9   3          0.24          1.50         1.36 o
 -11  -9   3         10.21          9.06         1.65 o
 -10  -9   3          5.58          6.09         0.99 o
  -9  -9   3          4.80          5.04         0.93 o
  -8  -9   3         24.61         30.16         1.93 o
  -7  -9   3          0.04         -0.21         0.49 o
  -6  -9   3         33.97         29.91         1.63 o
  -5  -9   3          1.46          0.81         0.40 o
  -4  -9   3        115.62        110.86         2.74 o
  -3  -9   3         97.07         88.05         2.82 o
  -2  -9   3          2.31          1.13         0.32 o
  -1  -9   3         54.48         48.55         2.30 o
   0  -9   3        478.60        456.80        10.34 o
   1  -9   3         14.21         22.77         1.46 o
   2  -9   3         13.41         13.94         1.18 o
   3  -9   3         36.42         39.45         2.29 o
   4  -9   3          3.49          4.02         0.93 o
   5  -9   3          3.71          4.68         1.13 o
   6  -9   3        129.63        120.77         5.30 o
   7  -9   3          0.73         -0.63         0.68 o
   8  -9   3          3.10          2.17         0.78 o
   9  -9   3          3.83          3.75         1.10 o
  10  -9   3          0.25          0.43         1.00 o
 -15  -8   3          2.83          2.14         2.41 o
 -14  -8   3          1.47          0.03         1.48 o
 -13  -8   3          4.56          8.46         2.39 o
 -12  -8   3          0.00         -0.25         0.94 o
 -11  -8   3         10.71          9.67         1.48 o
 -10  -8   3          5.72          4.16         0.89 o
  -9  -8   3          6.87          6.83         0.89 o
  -8  -8   3         41.17         41.28         1.92 o
  -7  -8   3         22.67         20.53         1.30 o
  -6  -8   3         11.93         12.47         0.88 o
  -5  -8   3          1.08          0.81         0.27 o
  -4  -8   3         16.76         13.61         0.81 o
  -3  -8   3        351.10        357.83        11.36 o
  -2  -8   3          9.55         11.59         0.98 o
  -1  -8   3         85.75         66.76         2.65 o
   0  -8   3         93.26         85.87         2.01 o
   1  -8   3         36.43         35.58         1.71 o
   2  -8   3        350.65        346.28         5.80 o
   3  -8   3         26.48         22.04         1.44 o
   4  -8   3          5.53          6.26         0.89 o
   5  -8   3          7.64          8.29         1.27 o
   6  -8   3          1.71          3.82         1.12 o
   7  -8   3          0.23         -0.38         0.83 o
   8  -8   3          0.73          1.34         0.70 o
   9  -8   3          0.42         -0.43         0.72 o
  10  -8   3         19.00         13.23         2.38 o
  11  -8   3          0.62          1.99         1.27 o
 -15  -7   3          0.30          0.76         1.22 o
 -14  -7   3          0.92          2.45         1.26 o
 -13  -7   3          2.23          2.63         1.17 o
 -12  -7   3          0.00          1.33         0.81 o
 -11  -7   3          0.91          1.81         0.58 o
 -10  -7   3         55.97         55.14         2.38 o
  -9  -7   3         46.67         47.96         2.15 o
  -8  -7   3         10.99          9.32         0.94 o
  -7  -7   3        240.60        237.76         6.07 o
  -6  -7   3         33.19         30.86         1.62 o
  -5  -7   3        120.91        103.01         2.28 o
  -4  -7   3         35.49         33.79         1.19 o
  -3  -7   3        304.69        313.32         7.48 o
  -2  -7   3         71.04         83.42         3.46 o
  -1  -7   3         30.71         34.83         1.33 o
   0  -7   3        260.07        275.79         4.26 o
   1  -7   3         97.55        110.17         2.82 o
   2  -7   3         18.36         17.92         1.08 o
   3  -7   3          0.84          1.15         0.37 o
   4  -7   3          0.00          0.36         0.38 o
   5  -7   3          2.09          3.11         0.55 o
   6  -7   3         56.50         55.69         3.01 o
   7  -7   3          9.72         10.30         1.25 o
   8  -7   3          1.27         -0.04         0.85 o
   9  -7   3         46.15         45.73         2.76 o
  10  -7   3          0.82         -0.73         1.10 o
  11  -7   3          2.27          2.60         1.21 o
 -15  -6   3          0.87         -0.93         1.01 o
 -14  -6   3          4.19          3.87         1.13 o
 -13  -6   3         10.99         13.41         1.80 o
 -12  -6   3          0.00          0.87         0.99 o
 -11  -6   3          5.36          4.88         1.02 o
 -10  -6   3          3.17          4.21         0.77 o
  -9  -6   3         27.00         24.71         1.55 o
  -8  -6   3         30.89         33.05         1.64 o
  -7  -6   3        229.63        226.61         4.80 o
  -6  -6   3        366.28        382.11         9.43 o
  -5  -6   3        531.08        551.83        12.12 o
  -4  -6   3         33.50         28.61         1.03 o
  -3  -6   3        117.88        122.12         3.43 o
  -2  -6   3        357.59        423.90        10.49 o
  -1  -6   3        349.54        356.98         7.08 o
   0  -6   3         15.94         17.66         0.92 o
   1  -6   3          8.38          7.52         0.63 o
   2  -6   3        141.43        138.95         2.85 o
   3  -6   3         57.97         58.67         1.69 o
   4  -6   3        265.58        230.80         4.08 o
   5  -6   3          6.96         10.36         0.92 o
   6  -6   3         66.30         66.38         2.39 o
   7  -6   3         51.33         51.15         2.05 o
   8  -6   3         13.67         12.27         1.25 o
   9  -6   3          5.07          4.51         0.95 o
  10  -6   3         25.93         22.22         2.22 o
  11  -6   3          0.90         -0.52         0.92 o
  12  -6   3          2.70          4.80         1.54 o
 -15  -5   3          7.01          7.21         1.45 o
 -14  -5   3          8.14          6.39         1.38 o
 -13  -5   3         10.12          8.72         1.56 o
 -12  -5   3          1.21          0.40         0.95 o
 -11  -5   3         41.92         46.96         2.72 o
 -10  -5   3         33.02         30.32         1.70 o
  -9  -5   3         18.31         22.29         1.39 o
  -8  -5   3          5.66          4.14         0.63 o
  -7  -5   3         32.55         33.03         1.50 o
  -6  -5   3        447.71        467.49        15.20 o
  -5  -5   3        153.28        187.57         6.72 o
  -4  -5   3          0.45          2.15         0.28 o
  -3  -5   3        131.20        152.18         3.30 o
  -2  -5   3        188.20        219.84         3.84 o
  -1  -5   3        181.48        217.95         3.84 o
   0  -5   3          8.48          9.99         0.53 o
   1  -5   3        146.02        189.26         3.59 o
   2  -5   3          3.00          7.38         0.61 o
   3  -5   3         96.08         81.54         2.47 o
   4  -5   3         29.94         28.06         1.21 o
   5  -5   3          1.64          3.59         0.51 o
   6  -5   3          7.38          6.61         0.75 o
   7  -5   3         15.97         14.99         1.08 o
   8  -5   3          5.88          5.29         0.81 o
   9  -5   3        125.59        122.76         5.99 o
  10  -5   3         13.75         13.96         1.56 o
  11  -5   3         16.70         18.52         2.35 o
  12  -5   3          8.61          4.95         2.19 o
  13  -5   3          0.20          1.58         1.00 o
 -15  -4   3          3.43          2.46         0.86 o
 -14  -4   3          1.96          4.61         1.16 o
 -13  -4   3          2.45          2.07         0.74 o
 -12  -4   3          6.78          2.76         1.34 o
 -11  -4   3          0.02         -0.29         0.64 o
 -10  -4   3          1.95          4.26         0.91 o
  -9  -4   3        109.18        110.92         3.40 o
  -8  -4   3         17.26         15.02         0.90 o
  -7  -4   3        314.69        308.47         9.06 o
  -6  -4   3        316.72        328.19        11.68 o
  -5  -4   3        291.32        299.88        10.79 o
  -4  -4   3        133.95        145.72         4.33 o
  -3  -4   3        125.94        157.16         4.45 o
  -2  -4   3        746.45        851.98        28.60 o
  -1  -4   3        732.49        886.75        11.38 o
   0  -4   3        253.14        290.54         3.99 o
   1  -4   3        161.65        187.70         2.92 o
   2  -4   3        136.09        156.96         3.20 o
   3  -4   3        348.48        362.54         5.89 o
   4  -4   3         25.40         31.01         1.27 o
   5  -4   3         17.89         18.02         1.05 o
   6  -4   3          0.07          0.72         0.37 o
   7  -4   3         13.43         13.88         1.00 o
   8  -4   3          7.48          6.89         0.85 o
   9  -4   3          7.39          8.17         0.94 o
  10  -4   3          0.00          0.34         0.65 o
  11  -4   3         20.76         22.49         2.32 o
  12  -4   3         44.69         50.44         3.74 o
  13  -4   3         10.94          8.31         1.79 o
 -15  -3   3          0.09          0.47         0.98 o
 -14  -3   3          3.61          2.99         0.74 o
 -13  -3   3         23.01         24.30         2.39 o
 -12  -3   3         44.99         46.23         3.02 o
 -11  -3   3          2.73          1.97         0.62 o
 -10  -3   3          4.40          4.19         0.60 o
  -9  -3   3        195.11        189.07         6.16 o
  -8  -3   3        136.31        125.90         2.67 o
  -7  -3   3         28.33         30.17         1.19 o
  -6  -3   3         41.32         49.03         1.41 o
  -5  -3   3        446.31        469.13        16.98 o
  -4  -3   3        418.94        437.92         8.68 o
  -3  -3   3        347.14        387.53         7.36 o
  -2  -3   3        103.24        103.36         2.74 o
  -1  -3   3        328.47        380.12         7.47 o
   0  -3   3        209.68        233.30         2.66 o
   1  -3   3        135.19        146.77         2.81 o
   2  -3   3        213.06        251.38         3.42 o
   3  -3   3          2.46          2.37         0.35 o
   4  -3   3          6.97         10.55         0.70 o
   5  -3   3         36.70         36.66         1.40 o
   6  -3   3         25.39         23.27         1.85 o
   7  -3   3         49.85         46.63         1.89 o
   8  -3   3          8.01          6.80         0.87 o
   9  -3   3          0.55          1.17         0.41 o
  10  -3   3          6.29          8.13         1.03 o
  11  -3   3         58.60         62.65         3.77 o
  12  -3   3          0.02         -0.74         0.96 o
  13  -3   3          0.00          0.03         0.89 o
  14  -3   3          0.08          2.51         1.14 o
 -15  -2   3          0.00         -0.35         1.14 o
 -14  -2   3          0.00          0.18         0.67 o
 -13  -2   3         29.87         27.64         1.98 o
 -12  -2   3        106.69        106.80         4.37 o
 -11  -2   3          0.24          1.67         0.50 o
 -10  -2   3         32.52         30.21         1.54 o
  -9  -2   3         32.88         28.42         1.42 o
  -8  -2   3        254.72        248.18         5.55 o
  -7  -2   3         77.44         86.57         1.86 o
  -6  -2   3         45.47         47.88         1.23 o
  -5  -2   3        102.87        111.10         2.87 o
  -4  -2   3        200.97        203.73         4.33 o
  -3  -2   3        244.70        252.22         5.70 o
  -2  -2   3        285.53        266.76         5.36 o
  -1  -2   3        184.64        167.21         3.36 o
   0  -2   3         36.05         33.12         0.89 o
   1  -2   3        260.24        286.37         3.13 o
   2  -2   3          0.08          0.41         0.25 o
   3  -2   3         62.42         72.38         1.68 o
   4  -2   3          2.46          0.72         0.13 o
   5  -2   3         32.08         36.69         1.36 o
   6  -2   3        552.01        539.52         8.77 o
   7  -2   3         33.31         28.87         1.41 o
   8  -2   3         40.05         41.62         1.69 o
   9  -2   3          0.44          0.62         0.41 o
  10  -2   3         10.13         11.54         1.34 o
  11  -2   3         27.97         32.96         2.75 o
  12  -2   3         83.97         87.41         4.50 o
  13  -2   3          3.59          2.65         1.28 o
  14  -2   3          0.02         -0.22         0.72 o
 -15  -1   3          2.07          3.52         2.46 o
 -14  -1   3         13.08         14.05         1.92 o
 -13  -1   3          5.48          5.35         0.95 o
 -12  -1   3         41.11         41.51         1.75 o
 -11  -1   3         26.54         31.98         1.70 o
 -10  -1   3         28.77         26.59         1.45 o
  -9  -1   3          9.12          8.83         0.81 o
  -8  -1   3         59.93         66.65         2.09 o
  -7  -1   3        340.16        313.45         4.26 o
  -6  -1   3          8.45          3.46         0.39 o
  -5  -1   3        257.80        273.24         3.45 o
  -4  -1   3         17.35         21.85         0.78 o
  -3  -1   3          0.10          0.35         0.12 o
  -2  -1   3         18.33         15.68         0.36 o
  -1  -1   3       1053.99        957.61        19.66 o
   0  -1   3        496.77        463.50         6.38 o
   1  -1   3         22.75         26.54         0.89 o
   2  -1   3          4.57          3.89         0.26 o
   3  -1   3         53.89         60.36         1.36 o
   4  -1   3         15.00         11.02         0.52 o
   5  -1   3        408.05        407.71         6.01 o
   6  -1   3          3.13          1.69         0.41 o
   7  -1   3         17.42         15.30         0.92 o
   8  -1   3         12.01          9.86         0.81 o
   9  -1   3          0.80          2.11         0.54 o
  10  -1   3          1.03          1.86         0.66 o
  11  -1   3          1.70          1.26         0.97 o
  12  -1   3          9.91         11.55         1.68 o
  13  -1   3          3.94          6.34         1.21 o
  14  -1   3          1.12          1.10         0.95 o
 -14   0   3          6.64          9.49         1.69 o
 -13   0   3          8.35          8.02         1.10 o
 -12   0   3        163.82        151.46         6.18 o
 -11   0   3          1.41          1.24         0.63 o
 -10   0   3        118.40        119.42         3.51 o
  -9   0   3        114.87        116.66         2.97 o
  -8   0   3        168.53        163.84         3.59 o
  -7   0   3        457.67        443.97         5.67 o
  -6   0   3         24.78         29.88         1.29 o
  -5   0   3        307.33        321.82         4.43 o
  -4   0   3         59.84         62.53         1.63 o
  -3   0   3         12.86         14.77         0.78 o
  -2   0   3       1441.84       1328.70        10.30 o
  -1   0   3       2603.40       2294.78        36.76 o
   0   0   3       8703.47       6847.43        90.45 o
   1   0   3         34.13         28.80         0.49 o
   2   0   3         18.00         19.73         0.53 o
   3   0   3        755.94        763.87        16.36 o
   4   0   3       1527.10       1673.64        29.01 o
   5   0   3        102.23        132.72         2.82 o
   6   0   3          0.40          1.08         0.26 o
   7   0   3        126.21        134.80         3.03 o
   8   0   3         18.37         14.01         0.82 o
   9   0   3          8.58          9.63         0.83 o
  10   0   3         39.37         36.95         1.94 o
  11   0   3         16.88         14.95         1.78 o
  12   0   3          0.00          0.63         1.30 o
  13   0   3        107.22        117.34         6.29 o
  14   0   3          6.09          5.69         1.06 o
  15   0   3          0.15          2.45         1.58 o
 -14   1   3          2.90          2.09         1.30 o
 -13   1   3          6.64          6.07         1.61 o
 -12   1   3          1.70          2.16         0.71 o
 -11   1   3          1.17          1.20         0.53 o
 -10   1   3        159.58        160.07         5.41 o
  -9   1   3          0.24          0.87         0.43 o
  -8   1   3          0.14          0.64         0.39 o
  -7   1   3        192.34        184.32         3.29 o
  -6   1   3         48.77         45.57         1.62 o
  -5   1   3         89.66         76.10         1.90 o
  -4   1   3         97.51        113.65         2.67 o
  -3   1   3          3.84          3.61         0.37 o
  -2   1   3          7.10          6.32         0.37 o
  -1   1   3       1701.81       1531.20        21.80 o
   0   1   3       5673.79       4769.88        57.92 o
   1   1   3       2886.45       2335.15        34.17 o
   2   1   3       1205.02       1077.62        13.00 o
   3   1   3        112.22        109.07         1.64 o
   4   1   3        848.12        911.27        16.78 o
   5   1   3        309.72        313.00         5.56 o
   6   1   3        124.87        136.28         2.23 o
   7   1   3        128.85        127.94         2.34 o
   8   1   3         96.82        100.22         2.22 o
   9   1   3         23.53         27.03         1.45 o
  10   1   3         42.80         37.16         1.91 o
  11   1   3          0.13          0.78         0.59 o
  12   1   3         17.42         20.25         1.63 o
  13   1   3         45.21         49.18         2.93 o
  14   1   3         16.83         22.06         2.09 o
  15   1   3          5.76          3.77         1.56 o
 -14   2   3          0.75         -1.08         1.47 o
 -13   2   3          1.78          1.37         0.80 o
 -12   2   3          0.05         -0.02         0.94 o
 -11   2   3          0.62          0.43         0.65 o
 -10   2   3          0.79          1.61         0.48 o
  -9   2   3         90.12         92.59         2.74 o
  -8   2   3         29.73         30.50         1.46 o
  -7   2   3         75.51         69.98         2.20 o
  -6   2   3        476.51        458.86         4.67 o
  -5   2   3        137.61        141.38         2.29 o
  -4   2   3        340.82        380.02         4.97 o
  -3   2   3        343.80        363.11         6.20 o
  -2   2   3          8.50          6.88         0.31 o
  -1   2   3        945.53        895.09        19.81 o
   0   2   3       3012.70       2765.72        97.04 o
   1   2   3       1991.53       1757.74        39.79 o
   2   2   3         21.62         16.48         0.48 o
   3   2   3          0.36          1.41         0.18 o
   4   2   3        588.18        629.39        12.11 o
   5   2   3        480.38        512.02        11.49 o
   6   2   3        444.66        486.19         9.03 o
   7   2   3        132.71        131.95         2.16 o
   8   2   3        157.99        133.71         2.32 o
   9   2   3          5.99          5.71         0.68 o
  10   2   3          5.15          5.86         0.70 o
  11   2   3         20.00         17.40         1.21 o
  12   2   3         22.30         21.56         1.62 o
  13   2   3          8.23          6.26         0.96 o
  14   2   3         64.92         72.34         4.26 o
  15   2   3          0.00          0.96         0.94 o
 -14   3   3          4.87          3.39         1.14 o
 -13   3   3          8.64          8.91         1.69 o
 -12   3   3          8.50          8.63         1.44 o
 -11   3   3          3.75          3.89         0.87 o
 -10   3   3         29.38         31.77         1.79 o
  -9   3   3         32.69         33.71         1.72 o
  -8   3   3          8.07          8.86         0.85 o
  -7   3   3         50.59         51.82         1.81 o
  -6   3   3        180.59        158.88         2.81 o
  -5   3   3        418.45        423.71         6.44 o
  -4   3   3          6.03          6.82         0.48 o
  -3   3   3        152.08        166.74         3.16 o
  -2   3   3        392.60        402.91         8.75 o
  -1   3   3         21.70         19.62         0.72 o
   0   3   3        133.61        147.44         2.88 o
   1   3   3         24.96         24.21         1.01 o
   2   3   3         34.51         37.39         0.84 o
   3   3   3         83.70         94.95         1.69 o
   4   3   3        109.82        121.31         2.40 o
   5   3   3        185.66        212.55         5.56 o
   6   3   3         67.94         78.94         1.70 o
   7   3   3         18.71         14.50         0.71 o
   8   3   3         25.33         19.35         0.97 o
   9   3   3         12.98         14.60         0.90 o
  10   3   3          9.31          9.97         0.80 o
  11   3   3         55.50         50.78         2.02 o
  12   3   3         76.88         80.90         3.69 o
  13   3   3          4.67          6.45         1.31 o
  14   3   3         50.96         50.40         3.86 o
  15   3   3          4.72          3.86         1.36 o
 -13   4   3          6.39          9.15         1.85 o
 -12   4   3          4.55          5.60         1.18 o
 -11   4   3          0.17         -0.64         0.90 o
 -10   4   3          7.14          6.09         0.94 o
  -9   4   3          5.52          6.65         0.80 o
  -8   4   3         36.47         37.89         1.96 o
  -7   4   3         20.79         19.76         1.34 o
  -6   4   3        321.30        314.99         6.23 o
  -5   4   3        118.45        116.79         2.76 o
  -4   4   3          0.57          0.62         0.42 o
  -3   4   3         48.85         54.72         1.45 o
  -2   4   3          0.32          0.50         0.15 o
  -1   4   3        406.16        477.97         7.27 o
   0   4   3         32.95         38.22         0.83 o
   1   4   3          4.24          3.46         0.22 o
   2   4   3        208.88        233.15         2.84 o
   3   4   3        514.38        554.79        12.36 o
   4   4   3         25.91         20.12         1.04 o
   5   4   3         33.22         36.02         1.31 o
   6   4   3          2.53          1.32         0.37 o
   7   4   3         54.79         63.72         1.75 o
   8   4   3         15.94         17.06         0.98 o
   9   4   3         38.28         31.61         1.29 o
  10   4   3         19.29         20.10         1.15 o
  11   4   3          4.70          5.05         0.76 o
  12   4   3         10.42         11.12         1.32 o
  13   4   3          0.11          2.78         1.14 o
  14   4   3          2.93          2.59         0.81 o
  15   4   3          3.13          3.16         1.77 o
 -13   5   3          0.70          2.08         1.15 o
 -12   5   3          4.14          4.24         1.45 o
 -11   5   3         80.91         94.34         4.43 o
 -10   5   3         40.46         36.86         2.69 o
  -9   5   3          3.60          4.03         0.81 o
  -8   5   3          1.73          2.91         0.69 o
  -7   5   3         28.16         26.14         1.55 o
  -6   5   3          2.84          0.72         0.40 o
  -5   5   3         41.46         37.40         1.65 o
  -4   5   3          0.32          0.04         0.24 o
  -3   5   3         97.46         98.04         2.52 o
  -2   5   3        199.56        223.68         5.56 o
  -1   5   3         44.48         59.58         2.52 o
   0   5   3         61.82         56.59         1.83 o
   1   5   3         13.20         17.81         0.89 o
   2   5   3        439.23        531.69         7.36 o
   3   5   3         74.40         84.97         2.10 o
   4   5   3        320.67        372.44         6.55 o
   5   5   3          2.94          3.19         0.30 o
   6   5   3          1.81          2.98         0.42 o
   7   5   3         10.17         11.76         0.83 o
   8   5   3         24.14         23.21         1.21 o
   9   5   3          1.63          1.60         0.36 o
  10   5   3          4.24          4.87         0.61 o
  11   5   3          3.92          3.87         0.76 o
  12   5   3          8.33          6.81         1.06 o
  13   5   3         18.04         17.67         1.78 o
  14   5   3          0.90         -0.08         0.98 o
  15   5   3          1.73          0.43         1.29 o
 -12   6   3         58.26         65.69         5.17 o
 -11   6   3         27.54         28.38         2.91 o
 -10   6   3         10.04          9.50         2.04 o
  -9   6   3         18.19         17.56         1.88 o
  -8   6   3         15.10         14.49         1.63 o
  -7   6   3         31.87         34.70         1.99 o
  -6   6   3          1.38          0.70         0.59 o
  -5   6   3          0.05          0.13         0.45 o
  -4   6   3         19.29         18.72         1.04 o
  -3   6   3          0.19          0.09         0.30 o
  -2   6   3          0.77          0.59         0.24 o
  -1   6   3        117.84        129.41         4.77 o
   0   6   3        313.14        299.25         9.52 o
   1   6   3          6.65         11.74         0.67 o
   2   6   3         99.34        115.03         2.46 o
   3   6   3        554.11        624.17        12.25 o
   4   6   3        868.75        980.75        16.57 o
   5   6   3        367.91        400.90         6.53 o
   6   6   3        173.83        186.58         3.65 o
   7   6   3          0.35          0.80         0.44 o
   8   6   3        130.71        126.71         4.81 o
   9   6   3         56.31         55.00         2.67 o
  10   6   3          0.02          0.75         0.49 o
  11   6   3          1.19          1.74         0.64 o
  12   6   3          2.86          1.83         0.66 o
  13   6   3          0.01         -0.71         0.71 o
  14   6   3          7.39          6.62         1.22 o
  15   6   3          1.11          0.49         2.37 o
 -12   7   3          0.18         -0.12         0.98 o
 -11   7   3          0.41          1.82         0.98 o
 -10   7   3         10.95          7.87         1.52 o
  -9   7   3         15.68         13.42         1.43 o
  -8   7   3          0.00          0.49         0.70 o
  -7   7   3          2.58          1.54         0.78 o
  -6   7   3          4.77          5.67         0.84 o
  -5   7   3          0.51          0.69         0.41 o
  -4   7   3         55.16         50.75         2.26 o
  -3   7   3         97.73         83.82         1.99 o
  -2   7   3        484.63        500.47        10.98 o
  -1   7   3        268.83        268.66         8.83 o
   0   7   3         16.04         21.12         1.24 o
   1   7   3        214.53        227.80         6.28 o
   2   7   3        159.17        157.70         3.37 o
   3   7   3        185.09        214.60         4.15 o
   4   7   3         73.12         75.33         1.83 o
   5   7   3        373.33        416.72         4.17 o
   6   7   3        250.99        246.39         4.83 o
   7   7   3         61.96         58.74         1.79 o
   8   7   3          2.70          1.79         0.42 o
   9   7   3         23.05         24.61         1.47 o
  10   7   3          3.69          3.67         0.70 o
  11   7   3         10.12         10.59         1.20 o
  12   7   3          0.34          1.52         0.66 o
  13   7   3          0.92          0.91         0.69 o
  14   7   3          1.22          1.37         0.83 o
  15   7   3         10.30         10.83         2.14 o
 -11   8   3          4.33          4.13         1.17 o
 -10   8   3          4.59          3.57         1.01 o
  -9   8   3          0.28          0.62         0.75 o
  -8   8   3          3.01          0.89         0.78 o
  -7   8   3         17.44         17.53         1.72 o
  -6   8   3         10.74         11.42         1.41 o
  -5   8   3         19.56         20.63         1.48 o
  -4   8   3         35.93         32.43         1.54 o
  -3   8   3         23.56         20.06         1.03 o
  -2   8   3         36.34         32.68         1.68 o
  -1   8   3         22.72         25.70         1.20 o
   0   8   3        171.69        160.52         6.38 o
   1   8   3        390.57        421.72        14.01 o
   2   8   3          4.05          1.89         0.31 o
   3   8   3        101.99        107.38         4.17 o
   4   8   3         85.30         96.02         2.10 o
   5   8   3        372.00        389.95         6.61 o
   6   8   3         22.39         24.01         1.04 o
   7   8   3        106.76        109.75         3.18 o
   8   8   3         17.95         17.84         1.22 o
   9   8   3         55.28         51.22         2.14 o
  10   8   3          3.27          4.39         0.79 o
  11   8   3          2.68          2.41         0.74 o
  12   8   3          3.00          2.48         0.70 o
  13   8   3         17.13         15.97         1.58 o
  14   8   3          4.83          5.74         1.37 o
  15   8   3          3.07          2.77         1.02 o
 -10   9   3          0.00          0.79         1.40 o
  -9   9   3         26.38         21.34         2.41 o
  -8   9   3          0.78          0.18         0.63 o
  -7   9   3         10.90          9.84         2.07 o
  -6   9   3         27.67         27.26         2.66 o
  -5   9   3         19.09         21.79         2.30 o
  -4   9   3          0.71          1.17         0.57 o
  -3   9   3          0.04          0.59         0.38 o
  -2   9   3          3.20          3.21         0.57 o
  -1   9   3          3.08          2.95         0.51 o
   0   9   3         14.80         15.46         1.35 o
   1   9   3        110.77        119.44         5.62 o
   2   9   3          7.14          5.54         0.63 o
   3   9   3          1.47          0.81         0.33 o
   4   9   3         38.34         43.57         1.72 o
   5   9   3         49.85         48.10         1.89 o
   6   9   3        152.37        160.00         3.28 o
   7   9   3         83.15         85.61         2.90 o
   8   9   3          1.23          1.52         0.61 o
   9   9   3         13.51         12.24         1.13 o
  10   9   3          6.41          5.94         0.85 o
  11   9   3          0.61          1.36         0.62 o
  12   9   3          2.49          3.70         0.92 o
  13   9   3          0.00          0.38         0.67 o
  14   9   3          4.71          3.21         1.24 o
  15   9   3          2.81          2.92         1.64 o
 -10  10   3          3.91          3.73         1.13 o
  -9  10   3          0.67          1.19         1.83 o
  -8  10   3          0.07          2.20         0.99 o
  -7  10   3          5.72          2.72         0.90 o
  -6  10   3         10.65         13.46         2.00 o
  -5  10   3         63.31         74.22         4.99 o
  -4  10   3          0.85          0.54         0.73 o
  -3  10   3         14.91         13.78         1.24 o
  -2  10   3          5.04          4.22         0.69 o
  -1  10   3          2.42          3.69         0.68 o
   0  10   3         11.46         10.23         1.00 o
   1  10   3          0.97          1.54         0.52 o
   2  10   3         86.83         97.70         3.79 o
   3  10   3          9.48         10.76         1.04 o
   4  10   3          0.05          0.89         0.42 o
   5  10   3         63.94         61.40         2.23 o
   6  10   3         97.25        100.17         3.40 o
   7  10   3          4.48          7.03         1.06 o
   8  10   3          3.70          5.11         0.93 o
   9  10   3          5.03          6.25         0.97 o
  10  10   3         19.21         18.52         1.77 o
  11  10   3         12.16         14.36         1.53 o
  12  10   3          0.02          0.99         0.65 o
  13  10   3          7.28          7.63         1.30 o
  14  10   3          0.10          0.63         1.18 o
  -9  11   3          1.72          1.32         1.22 o
  -8  11   3          0.69         -0.79         0.79 o
  -7  11   3          4.64          6.74         1.60 o
  -6  11   3         31.96         38.10         3.31 o
  -5  11   3          8.01         10.98         2.16 o
  -4  11   3          0.25          0.34         0.87 o
  -3  11   3          0.96          1.49         0.92 o
  -2  11   3          9.44         10.09         1.09 o
  -1  11   3         94.18        105.07         3.43 o
   0  11   3          2.60          2.80         0.70 o
   1  11   3          2.93          3.18         0.62 o
   2  11   3         16.63         13.66         1.34 o
   3  11   3         13.68         16.63         1.37 o
   4  11   3          5.87          6.32         0.99 o
   5  11   3          1.25          2.48         0.58 o
   6  11   3         12.99         11.41         1.70 o
   7  11   3         82.26         84.15         3.97 o
   8  11   3          0.02         -0.02         0.62 o
   9  11   3          0.62          0.80         0.63 o
  10  11   3         14.82         18.69         1.98 o
  11  11   3         14.92         18.10         2.00 o
  12  11   3          2.23          3.51         1.11 o
  13  11   3          8.38         11.99         1.81 o
  14  11   3          0.99          1.54         2.72 o
  -8  12   3          0.35          0.01         0.93 o
  -7  12   3          1.05          3.03         1.17 o
  -6  12   3         40.53         42.31         4.28 o
  -5  12   3         15.56         17.17         2.32 o
  -4  12   3          1.92          1.77         1.02 o
  -3  12   3          4.28          3.56         1.07 o
  -2  12   3          8.64          8.87         1.14 o
  -1  12   3         21.16         22.23         1.63 o
   0  12   3         23.04         24.25         1.70 o
   1  12   3         71.70         77.12         3.46 o
   2  12   3         26.22         24.91         1.98 o
   3  12   3          8.51          7.99         0.98 o
   4  12   3          0.10          0.07         0.68 o
   5  12   3          1.38          1.70         0.85 o
   6  12   3          1.42          1.60         0.68 o
   7  12   3          0.85          2.41         0.88 o
   8  12   3         25.72         25.39         2.27 o
   9  12   3          3.92          5.06         1.17 o
  10  12   3          0.12          0.03         0.92 o
  11  12   3          1.43          1.30         0.82 o
  12  12   3          1.64          2.87         1.00 o
  13  12   3          0.02          1.76         0.93 o
  -6  13   3          5.70          7.91         1.72 o
  -5  13   3         17.09         22.31         2.31 o
  -4  13   3         42.66         51.50         3.37 o
  -3  13   3         14.58         16.37         2.12 o
  -2  13   3         20.23         26.72         2.99 o
  -1  13   3          2.51          2.57         0.70 o
   0  13   3         48.61         49.94         2.68 o
   1  13   3          0.24         -0.55         0.76 o
   2  13   3         51.42         59.88         3.76 o
   3  13   3         18.85         21.51         2.32 o
   4  13   3         23.31         22.60         1.78 o
   5  13   3         64.40         75.68         3.26 o
   6  13   3          6.87          8.86         1.39 o
   7  13   3         37.19         39.57         3.22 o
   8  13   3          8.47          7.54         1.38 o
   9  13   3          4.13          6.98         1.46 o
  10  13   3          2.86          3.77         1.06 o
  11  13   3          0.01         -0.06         0.83 o
  12  13   3          1.06          0.60         1.34 o
  13  13   3          0.00         -0.17         0.94 o
  -5  14   3         15.58         15.79         4.22 o
  -4  14   3         11.80         18.30         2.13 o
  -3  14   3          9.46          9.53         1.55 o
  -2  14   3          2.93          3.99         1.11 o
  -1  14   3         12.85          8.50         1.24 o
   0  14   3         13.69         12.49         1.54 o
   1  14   3          2.57          3.50         1.67 o
   2  14   3          0.16         -0.05         0.86 o
   3  14   3          5.40          5.27         1.15 o
   4  14   3          0.02         -0.35         0.94 o
   5  14   3          8.33          9.16         1.31 o
   6  14   3          3.96          7.05         1.37 o
   7  14   3          3.45          5.87         1.39 o
   8  14   3          0.30          1.81         1.50 o
   9  14   3         18.54         17.70         2.37 o
  10  14   3          4.69          6.03         1.62 o
  11  14   3         11.54         14.00         1.96 o
  12  14   3          2.42          4.17         1.22 o
  -3  15   3         73.62         79.82         5.04 o
  -2  15   3         15.60         16.78         1.98 o
  -1  15   3          1.64          1.31         1.82 o
   0  15   3         12.94         12.58         1.45 o
   1  15   3          0.61         -1.08         1.08 o
   2  15   3         11.35         13.76         1.64 o
   3  15   3         17.87         18.57         2.28 o
   4  15   3          4.97          4.21         0.92 o
   5  15   3          1.23         -1.11         1.11 o
   6  15   3         10.22         14.49         2.12 o
   7  15   3         11.23         10.00         1.75 o
   8  15   3          2.19          1.55         1.37 o
   9  15   3          4.00          5.64         1.27 o
  10  15   3          3.84          6.32         1.32 o
  11  15   3          1.58          3.65         1.54 o
  -1  16   3          0.02         -0.48         0.86 o
   0  16   3          9.48         10.12         2.25 o
   1  16   3          8.67          9.58         1.50 o
   2  16   3          5.76          5.89         1.26 o
   3  16   3          1.68          1.02         0.75 o
   4  16   3          0.01          1.25         1.49 o
   5  16   3          4.55          4.06         1.16 o
   6  16   3          0.27         -0.25         1.32 o
   7  16   3          1.89          3.33         2.19 o
   8  16   3          0.08          2.00         1.07 o
   9  16   3          1.20          2.61         1.09 o
   2  17   3          3.02          2.83         0.92 o
   3  17   3          0.04         -0.81         0.81 o
   4  17   3          3.14          5.16         1.40 o
   5  17   3          3.89          2.08         2.55 o
   6  17   3          5.29          6.46         1.53 o
  -8 -16   4          7.84          8.80         1.77 o
  -7 -16   4          1.52          0.19         1.29 o
  -6 -16   4          7.54          9.16         1.74 o
  -5 -16   4          0.01          0.49         0.69 o
  -4 -16   4         10.08          9.16         1.49 o
  -3 -16   4          0.68         -0.35         0.77 o
  -2 -16   4          0.07          1.10         1.25 o
  -1 -16   4          0.05          0.73         0.99 o
   0 -16   4          0.81          0.23         0.75 o
 -10 -15   4          0.22          1.68         1.56 o
  -9 -15   4         32.77         38.33         3.84 o
  -8 -15   4          2.69          1.26         1.24 o
  -7 -15   4          1.61          1.39         0.83 o
  -6 -15   4         18.98         17.46         1.84 o
  -5 -15   4          0.41          0.15         0.65 o
  -4 -15   4          6.67          5.64         1.04 o
  -3 -15   4          5.39          5.69         1.01 o
  -2 -15   4          5.41          4.76         1.28 o
  -1 -15   4         13.81         15.99         1.85 o
   0 -15   4          7.98          8.04         1.56 o
   1 -15   4          1.33          1.04         0.93 o
   2 -15   4          1.43          0.93         1.84 o
   3 -15   4          3.97          5.09         2.67 o
 -11 -14   4          3.32          3.12         1.14 o
 -10 -14   4         12.58          8.97         1.62 o
  -9 -14   4          9.42         11.10         1.78 o
  -8 -14   4          5.39          5.18         1.27 o
  -7 -14   4          0.02          0.52         0.51 o
  -6 -14   4          0.32          0.18         0.62 o
  -5 -14   4          8.51          6.80         1.00 o
  -4 -14   4          0.29          0.13         0.52 o
  -3 -14   4          8.22          7.09         0.89 o
  -2 -14   4          0.10          0.32         0.79 o
  -1 -14   4          2.36          1.69         0.78 o
   0 -14   4         18.86         17.89         1.89 o
   1 -14   4         19.42         20.95         2.44 o
   2 -14   4          0.02         -0.73         0.98 o
   3 -14   4         15.08         18.24         2.36 o
   4 -14   4          0.69          1.07         1.01 o
 -12 -13   4          3.13          3.03         1.82 o
 -11 -13   4          2.17          3.13         1.23 o
 -10 -13   4         13.76         12.58         2.21 o
  -9 -13   4          5.31          4.72         1.40 o
  -8 -13   4         23.48         26.27         2.52 o
  -7 -13   4         35.66         39.94         2.28 o
  -6 -13   4          1.06          0.93         0.63 o
  -5 -13   4          4.41          2.93         0.71 o
  -4 -13   4         29.62         28.82         1.71 o
  -3 -13   4          2.61          2.27         1.01 o
  -2 -13   4         15.32         15.26         1.50 o
  -1 -13   4         89.58         95.81         4.13 o
   0 -13   4         26.88         25.52         2.14 o
   1 -13   4          9.87          9.75         1.27 o
   2 -13   4         12.64         12.87         1.59 o
   3 -13   4          2.63          4.07         1.31 o
   4 -13   4          0.43          1.02         0.68 o
   5 -13   4          1.32          1.20         0.75 o
   6 -13   4          7.62          6.23         1.93 o
 -13 -12   4          0.84          2.70         1.45 o
 -12 -12   4          2.28          4.64         1.89 o
 -11 -12   4          0.03         -0.77         1.00 o
 -10 -12   4          8.58          9.61         2.02 o
  -9 -12   4          5.48          5.37         1.24 o
  -8 -12   4          7.61         10.08         1.39 o
  -7 -12   4          3.36          3.73         0.86 o
  -6 -12   4         22.03         24.33         1.72 o
  -5 -12   4          2.32          2.20         0.57 o
  -4 -12   4          6.29          6.73         0.82 o
  -3 -12   4          0.77          1.69         0.62 o
  -2 -12   4         72.65         74.09         3.20 o
  -1 -12   4          1.64          1.99         0.84 o
   0 -12   4         17.11         18.51         1.73 o
   1 -12   4          7.75          6.29         1.06 o
   2 -12   4          4.56          5.86         0.91 o
   3 -12   4         15.30         15.15         1.58 o
   4 -12   4         14.62         14.17         1.71 o
   5 -12   4          1.07          0.65         0.97 o
   6 -12   4          4.07          2.73         0.87 o
   7 -12   4          0.03          1.02         0.70 o
 -13 -11   4          1.47          2.26         1.57 o
 -12 -11   4          8.05          5.17         1.43 o
 -11 -11   4         13.00         10.65         1.70 o
 -10 -11   4          6.69          6.68         1.28 o
  -9 -11   4         12.97         12.33         1.78 o
  -8 -11   4         42.87         45.17         2.86 o
  -7 -11   4          3.45          6.15         1.05 o
  -6 -11   4         43.48         48.20         2.30 o
  -5 -11   4          4.51          4.62         0.70 o
  -4 -11   4          1.51          1.40         0.40 o
  -3 -11   4          1.96          3.02         0.74 o
  -2 -11   4          7.03          6.53         0.92 o
  -1 -11   4         10.31          8.87         0.98 o
   0 -11   4          5.60          6.10         1.06 o
   1 -11   4         66.14         67.38         2.74 o
   2 -11   4          3.09          3.50         0.65 o
   3 -11   4          0.78          0.73         0.57 o
   4 -11   4         11.41         11.86         1.56 o
   5 -11   4          8.29          7.91         1.31 o
   6 -11   4          7.65          7.47         1.34 o
   7 -11   4         10.97         11.32         1.61 o
   8 -11   4          3.60          3.41         1.02 o
 -14 -10   4          0.05          0.54         4.24 o
 -13 -10   4         14.81         13.13         2.77 o
 -12 -10   4          0.82          3.28         1.45 o
 -11 -10   4         13.43         14.78         1.89 o
 -10 -10   4          0.05          0.73         0.70 o
  -9 -10   4          0.60          0.35         0.65 o
  -8 -10   4          1.78          2.50         0.72 o
  -7 -10   4          0.44          0.13         0.44 o
  -6 -10   4          4.68          6.20         0.84 o
  -5 -10   4          0.22          0.87         0.42 o
  -4 -10   4          2.90          3.18         0.61 o
  -3 -10   4          9.84          8.71         0.95 o
  -2 -10   4          8.22          8.37         0.97 o
  -1 -10   4          2.63          2.33         0.57 o
   0 -10   4          0.71          1.58         0.53 o
   1 -10   4          0.05          1.04         0.49 o
   2 -10   4          0.64          0.78         0.53 o
   3 -10   4          0.06          1.69         0.62 o
   4 -10   4          0.73          0.52         0.55 o
   5 -10   4        167.26        159.07         7.59 o
   6 -10   4         27.72         22.78         2.37 o
   7 -10   4          0.01         -0.59         0.87 o
   8 -10   4          2.97          2.93         1.28 o
   9 -10   4         20.65         17.61         2.00 o
 -14  -9   4          0.00         -0.38         1.16 o
 -13  -9   4          0.24          4.30         2.52 o
 -12  -9   4          7.28          9.78         2.34 o
 -11  -9   4          3.08          2.94         0.98 o
 -10  -9   4         11.34         11.01         1.60 o
  -9  -9   4          4.12          6.02         0.92 o
  -8  -9   4          8.73          9.08         1.11 o
  -7  -9   4          0.07          0.15         0.57 o
  -6  -9   4          2.80          3.12         0.63 o
  -5  -9   4         23.20         20.12         1.21 o
  -4  -9   4          4.47          3.37         0.55 o
  -3  -9   4         13.52         13.65         1.23 o
  -2  -9   4          0.28          0.60         0.45 o
  -1  -9   4         10.83         13.25         0.95 o
   0  -9   4         17.28         13.60         0.98 o
   1  -9   4        161.04        142.86         3.25 o
   2  -9   4          2.06          3.02         0.54 o
   3  -9   4          9.03          8.48         0.97 o
   4  -9   4        128.56        128.19         3.93 o
   5  -9   4          2.85          4.33         1.02 o
   6  -9   4          7.81          9.09         1.35 o
   7  -9   4          4.14          3.61         1.26 o
   8  -9   4          0.60          0.72         0.89 o
   9  -9   4         24.27         23.24         2.62 o
  10  -9   4          4.80          5.29         1.46 o
 -14  -8   4          2.80          3.33         1.26 o
 -13  -8   4         10.16          9.57         2.33 o
 -12  -8   4         34.26         36.58         3.45 o
 -11  -8   4          2.37          0.00         0.90 o
 -10  -8   4         13.14         14.00         1.44 o
  -9  -8   4         21.62         20.25         1.41 o
  -8  -8   4         60.95         59.58         2.35 o
  -7  -8   4         13.19         10.28         0.94 o
  -6  -8   4         30.88         27.63         1.35 o
  -5  -8   4         71.79         68.78         1.87 o
  -4  -8   4          7.69          5.94         0.60 o
  -3  -8   4         25.26         26.84         1.50 o
  -2  -8   4         49.42         40.72         2.15 o
  -1  -8   4        390.16        353.83         8.85 o
   0  -8   4        215.32        210.64         6.69 o
   1  -8   4        158.88        167.25         3.35 o
   2  -8   4          0.64          1.64         0.43 o
   3  -8   4         19.72         17.21         1.21 o
   4  -8   4          6.30          7.31         0.90 o
   5  -8   4         43.02         43.65         2.38 o
   6  -8   4         97.42        101.66         3.92 o
   7  -8   4          9.53          7.60         1.64 o
   8  -8   4          0.16         -0.16         0.68 o
   9  -8   4          2.37          2.13         0.75 o
  10  -8   4         10.83          9.56         2.14 o
  11  -8   4          3.44          3.51         1.48 o
 -15  -7   4          0.93         -1.74         1.74 o
 -14  -7   4          1.70         -0.95         1.77 o
 -13  -7   4          0.14         -0.11         1.03 o
 -12  -7   4          3.37          2.29         1.10 o
 -11  -7   4          7.87          6.89         1.19 o
 -10  -7   4          8.16          7.06         1.08 o
  -9  -7   4          7.11          7.08         0.87 o
  -8  -7   4          6.86          7.17         0.86 o
  -7  -7   4         65.05         69.20         2.31 o
  -6  -7   4          7.02          7.02         0.76 o
  -5  -7   4         69.87         70.56         1.79 o
  -4  -7   4         41.52         48.25         1.48 o
  -3  -7   4          0.19          0.70         0.24 o
  -2  -7   4         17.43         22.35         1.29 o
  -1  -7   4         58.88         60.72         1.61 o
   0  -7   4        411.13        393.84        11.92 o
   1  -7   4          3.95          5.13         0.54 o
   2  -7   4        995.96        998.31         9.41 o
   3  -7   4         61.04         50.67         1.96 o
   4  -7   4          1.08          0.37         0.37 o
   5  -7   4         56.71         69.32         2.80 o
   6  -7   4          8.52          7.55         0.89 o
   7  -7   4          3.34          2.96         0.64 o
   8  -7   4          0.18         -0.52         0.59 o
   9  -7   4         10.86          9.35         1.90 o
  10  -7   4          4.89          4.46         1.25 o
  11  -7   4          1.81          2.06         1.17 o
 -15  -6   4          1.49          1.40         0.73 o
 -14  -6   4          2.53          0.27         0.79 o
 -13  -6   4          1.74          1.78         0.89 o
 -12  -6   4          1.28          2.07         1.56 o
 -11  -6   4          6.98          6.40         1.44 o
 -10  -6   4         27.58         27.31         1.62 o
  -9  -6   4         53.09         53.85         2.18 o
  -8  -6   4         17.26         17.78         1.23 o
  -7  -6   4         13.38         13.57         1.04 o
  -6  -6   4        425.78        379.96        17.43 o
  -5  -6   4        169.22        145.13         2.98 o
  -4  -6   4         74.61         69.80         1.66 o
  -3  -6   4        184.50        207.94         5.79 o
  -2  -6   4        229.53        235.00         7.12 o
  -1  -6   4         74.91         92.81         1.86 o
   0  -6   4        364.38        365.43         5.93 o
   1  -6   4        235.72        248.51         3.45 o
   2  -6   4        710.92        762.03        12.18 o
   3  -6   4        221.58        221.29         3.85 o
   4  -6   4        112.13        100.32         2.27 o
   5  -6   4         13.98         13.51         0.96 o
   6  -6   4        119.94        133.41         3.85 o
   7  -6   4         64.38         66.28         3.28 o
   8  -6   4          2.01          3.32         0.80 o
   9  -6   4         13.23         10.75         1.19 o
  10  -6   4         22.27         21.65         2.45 o
  11  -6   4          3.96          3.82         1.20 o
  12  -6   4          1.30          1.21         1.38 o
 -15  -5   4          5.69          4.91         1.32 o
 -14  -5   4          0.99         -0.33         1.42 o
 -13  -5   4          0.00          0.10         0.69 o
 -12  -5   4         28.02         25.53         2.37 o
 -11  -5   4          8.04          8.40         1.74 o
 -10  -5   4          0.02          1.20         0.56 o
  -9  -5   4          0.59          0.25         0.33 o
  -8  -5   4         28.66         22.77         1.32 o
  -7  -5   4          0.76          1.54         0.43 o
  -6  -5   4        151.56        145.17         5.07 o
  -5  -5   4         85.65         90.15         2.78 o
  -4  -5   4         51.24         50.64         1.43 o
  -3  -5   4          6.39          9.25         0.63 o
  -2  -5   4          1.54          0.66         0.20 o
  -1  -5   4        503.33        509.84        12.70 o
   0  -5   4         35.56         47.53         1.95 o
   1  -5   4        149.58        152.50         2.77 o
   2  -5   4          3.12          2.51         0.31 o
   3  -5   4       1414.81       1418.41        14.47 o
   4  -5   4        133.90        115.87         2.32 o
   5  -5   4          0.80          0.52         0.29 o
   6  -5   4          2.12          3.09         0.62 o
   7  -5   4          1.65          2.01         0.55 o
   8  -5   4         69.90         71.92         2.94 o
   9  -5   4         25.49         25.27         1.74 o
  10  -5   4         22.43         22.60         1.83 o
  11  -5   4        180.48        186.21        13.07 o
  12  -5   4          0.06         -0.04         1.05 o
  13  -5   4          0.46          2.06         2.47 o
 -15  -4   4          4.20          3.93         1.22 o
 -14  -4   4          3.86          3.03         1.02 o
 -13  -4   4          3.54          2.74         1.04 o
 -12  -4   4         15.72         11.58         1.52 o
 -11  -4   4          1.10          2.18         0.95 o
 -10  -4   4         12.73         15.08         1.50 o
  -9  -4   4         12.66         12.98         1.09 o
  -8  -4   4          1.60          0.57         0.32 o
  -7  -4   4         10.34         11.56         0.88 o
  -6  -4   4         35.69         34.06         1.37 o
  -5  -4   4          4.64          8.18         0.52 o
  -4  -4   4          0.34          0.49         0.19 o
  -3  -4   4          1.79          2.99         0.27 o
  -2  -4   4         59.32         76.42         1.40 o
  -1  -4   4         27.68         22.00         0.78 o
   0  -4   4       1024.17       1234.20        12.67 o
   1  -4   4         17.86         26.03         1.12 o
   2  -4   4         47.49         72.44         1.56 o
   3  -4   4        574.84        607.96         7.15 o
   4  -4   4        317.31        301.29         7.60 o
   5  -4   4         86.36         87.97         2.48 o
   6  -4   4          1.16          1.91         0.47 o
   7  -4   4          5.91          7.32         0.85 o
   8  -4   4         13.80         14.09         1.19 o
   9  -4   4          0.68          0.31         0.47 o
  10  -4   4          0.01          0.94         0.58 o
  11  -4   4          3.51          4.17         1.36 o
  12  -4   4          2.52          4.79         1.43 o
  13  -4   4         12.38         12.24         1.93 o
 -15  -3   4          1.47          1.82         0.81 o
 -14  -3   4          1.68          2.17         0.77 o
 -13  -3   4          4.68          5.27         1.34 o
 -12  -3   4         44.63         43.37         2.63 o
 -11  -3   4          0.21          0.05         0.70 o
 -10  -3   4          1.09          1.41         0.60 o
  -9  -3   4          0.06          1.46         0.54 o
  -8  -3   4        109.97         96.95         2.52 o
  -7  -3   4         97.94         92.62         2.17 o
  -6  -3   4         30.82         28.59         1.06 o
  -5  -3   4          3.18          1.50         0.26 o
  -4  -3   4        335.12        347.62         6.73 o
  -3  -3   4          2.22          4.95         0.31 o
  -2  -3   4        133.89        145.83         2.39 o
  -1  -3   4         86.77         93.29         2.20 o
   0  -3   4          0.00          0.74         0.19 o
   1  -3   4        163.82        198.58         2.96 o
   2  -3   4        197.39        250.63         4.87 o
   3  -3   4         50.85         54.15         1.68 o
   4  -3   4         78.10         60.36         1.95 o
   5  -3   4        143.60        151.97         3.78 o
   6  -3   4        138.54        131.14         3.05 o
   7  -3   4          0.13          0.21         0.40 o
   8  -3   4         17.94         18.71         1.28 o
   9  -3   4          7.40          9.02         0.91 o
  10  -3   4          0.73          0.94         0.49 o
  11  -3   4          2.36          3.19         1.09 o
  12  -3   4         59.44         68.91         4.10 o
  13  -3   4          1.07          0.18         0.96 o
 -15  -2   4          0.89          0.39         0.99 o
 -14  -2   4          0.19          1.27         0.76 o
 -13  -2   4         13.35         13.75         1.45 o
 -12  -2   4          1.05          2.98         0.91 o
 -11  -2   4          1.30          1.44         0.53 o
 -10  -2   4          4.57          4.23         0.72 o
  -9  -2   4         20.26         16.07         1.10 o
  -8  -2   4         97.87         82.72         2.45 o
  -7  -2   4        295.45        285.88         4.29 o
  -6  -2   4         53.36         55.29         1.41 o
  -5  -2   4        243.73        276.93         5.05 o
  -4  -2   4        507.96        571.93         7.04 o
  -3  -2   4         40.88         42.98         0.99 o
  -2  -2   4        358.51        369.56         9.54 o
  -1  -2   4         18.94         21.03         0.59 o
   0  -2   4         40.73         43.91         1.05 o
   1  -2   4       1251.59       1411.57        14.53 o
   2  -2   4        292.05        343.62         4.45 o
   3  -2   4         61.23         77.07         1.64 o
   4  -2   4        192.50        162.71         4.61 o
   5  -2   4         21.68         19.68         1.02 o
   6  -2   4        140.27        125.87         2.80 o
   7  -2   4         21.19         15.07         1.03 o
   8  -2   4          2.99          3.93         0.55 o
   9  -2   4          8.40          8.60         0.95 o
  10  -2   4         20.98         22.55         1.79 o
  11  -2   4          0.04          1.20         0.63 o
  12  -2   4          0.43         -0.25         0.74 o
  13  -2   4          0.23         -0.02         0.96 o
  14  -2   4          1.66          0.50         0.81 o
 -15  -1   4          1.34          2.66         0.96 o
 -14  -1   4          5.11          2.19         0.99 o
 -13  -1   4          6.62          6.63         1.16 o
 -12  -1   4          5.41          7.79         1.06 o
 -11  -1   4        144.94        147.46         3.91 o
 -10  -1   4          0.22          0.00         0.46 o
  -9  -1   4         19.20         16.29         1.06 o
  -8  -1   4        157.78        151.00         3.20 o
  -7  -1   4        585.73        553.75         6.24 o
  -6  -1   4         60.79         61.79         1.94 o
  -5  -1   4         15.36         16.80         0.88 o
  -4  -1   4       1021.76       1151.18        12.60 o
  -3  -1   4        990.47       1018.18        31.85 o
  -2  -1   4        684.96        692.23         9.63 o
  -1  -1   4        842.44        810.17        13.44 o
   0  -1   4        311.53        295.50         3.36 o
   1  -1   4         84.25         75.57         1.36 o
   2  -1   4         58.54         69.00         1.34 o
   3  -1   4        134.76        149.72         4.76 o
   4  -1   4         32.95         26.56         0.90 o
   5  -1   4          0.35          0.92         0.27 o
   6  -1   4        231.29        236.56         4.37 o
   7  -1   4        127.99        117.80         2.54 o
   8  -1   4          0.74          0.85         0.39 o
   9  -1   4         16.69         15.70         1.23 o
  10  -1   4          5.39          4.65         0.79 o
  11  -1   4          1.03          0.36         0.99 o
  12  -1   4         29.14         30.04         2.58 o
  13  -1   4         11.01         11.59         1.50 o
  14  -1   4          0.04          1.11         0.79 o
 -14   0   4          0.61          1.42         1.00 o
 -13   0   4         27.00         27.53         2.01 o
 -12   0   4          1.10          0.93         0.68 o
 -11   0   4          3.02          2.83         0.51 o
 -10   0   4        146.70        146.31         3.71 o
  -9   0   4         18.94         22.85         1.26 o
  -8   0   4        144.05        125.06         2.89 o
  -7   0   4        364.77        339.46         4.55 o
  -6   0   4       1239.41       1215.40        12.94 o
  -5   0   4         35.62         42.56         1.46 o
  -4   0   4        341.96        380.75         5.57 o
  -3   0   4        431.53        483.07         8.85 o
  -2   0   4          7.49          6.60         0.33 o
  -1   0   4        111.28        109.25         1.67 o
   0   0   4       4417.23       3848.12        42.74 o
   1   0   4        347.62        311.09         3.35 o
   2   0   4         19.74         21.28         0.58 o
   3   0   4        260.15        266.73         5.56 o
   4   0   4        423.77        462.43        11.01 o
   5   0   4         10.65         16.59         0.70 o
   6   0   4        267.48        286.08         6.23 o
   7   0   4          7.16          4.41         0.43 o
   8   0   4          0.33          0.24         0.34 o
   9   0   4         10.67         10.13         0.97 o
  10   0   4         52.20         58.02         2.73 o
  11   0   4          1.90          3.81         0.97 o
  12   0   4          9.14         13.82         1.55 o
  13   0   4         20.25         21.86         2.09 o
  14   0   4         12.59         14.13         1.74 o
 -14   1   4          3.93          3.96         2.53 o
 -13   1   4          3.90          3.33         1.65 o
 -12   1   4          6.01          5.84         1.06 o
 -11   1   4          9.85          9.44         1.00 o
 -10   1   4          5.90          7.36         0.80 o
  -9   1   4         10.61         10.95         0.94 o
  -8   1   4         45.62         50.46         1.91 o
  -7   1   4        115.56        104.18         2.30 o
  -6   1   4        443.95        422.15         4.79 o
  -5   1   4          2.06          1.73         0.32 o
  -4   1   4          9.07         20.75         0.90 o
  -3   1   4        125.01        146.91         2.48 o
  -2   1   4         73.33         80.43         1.12 o
  -1   1   4       1641.49       1606.11         7.78 o
   0   1   4       2108.56       1906.74        14.01 o
   1   1   4        746.97        680.06         6.10 o
   2   1   4        247.31        224.85         2.17 o
   3   1   4          1.60          1.68         0.19 o
   4   1   4          0.41          0.52         0.11 o
   5   1   4        165.99        175.65         2.63 o
   6   1   4          1.41          1.24         0.22 o
   7   1   4        416.38        412.00        10.12 o
   8   1   4        125.46        135.08         3.53 o
   9   1   4         14.44         11.64         1.07 o
  10   1   4         29.47         33.53         1.68 o
  11   1   4         14.15         15.51         1.41 o
  12   1   4          1.23          0.98         0.60 o
  13   1   4         13.64         15.06         1.69 o
  14   1   4         38.53         46.14         2.96 o
  15   1   4          0.94          2.36         1.04 o
 -14   2   4          2.23          3.16         1.03 o
 -13   2   4         20.50         15.14         2.86 o
 -12   2   4          0.17          1.88         1.02 o
 -11   2   4          8.66          9.08         0.98 o
 -10   2   4         73.79         70.47         2.75 o
  -9   2   4         19.09         18.86         1.15 o
  -8   2   4         20.27         20.08         1.12 o
  -7   2   4        103.44         96.19         2.19 o
  -6   2   4        189.59        189.76         2.98 o
  -5   2   4        731.10        683.64         6.45 o
  -4   2   4         80.42         68.59         1.40 o
  -3   2   4        118.60        138.60         2.06 o
  -2   2   4         14.54         13.29         0.44 o
  -1   2   4         27.20         27.02         0.62 o
   0   2   4        776.19        763.33        21.39 o
   1   2   4       1319.70       1236.76        20.68 o
   2   2   4          0.01          0.48         0.14 o
   3   2   4          0.67          1.36         0.20 o
   4   2   4         38.82         44.04         0.93 o
   5   2   4        843.62        883.90        12.21 o
   6   2   4         66.88         77.05         1.51 o
   7   2   4         20.89         20.17         0.89 o
   8   2   4         59.41         54.80         1.53 o
   9   2   4         84.51         83.44         2.34 o
  10   2   4          1.15          0.92         0.49 o
  11   2   4          0.32          1.49         0.53 o
  12   2   4         10.40          8.74         1.13 o
  13   2   4          3.24          1.90         0.72 o
  14   2   4          0.67          2.57         1.16 o
  15   2   4         17.69         19.06         3.27 o
 -14   3   4          4.39          5.04         1.74 o
 -13   3   4          2.64          3.08         1.07 o
 -12   3   4          0.24          0.70         0.73 o
 -11   3   4          7.36          8.41         1.06 o
 -10   3   4         66.90         70.41         2.87 o
  -9   3   4          6.67          6.28         0.82 o
  -8   3   4          8.93         10.98         0.98 o
  -7   3   4        107.69        103.50         2.71 o
  -6   3   4        121.34        121.68         2.45 o
  -5   3   4        107.16         98.18         2.08 o
  -4   3   4        187.30        179.93         3.36 o
  -3   3   4         56.48         81.41         1.65 o
  -2   3   4          0.05          0.29         0.15 o
  -1   3   4         65.11         70.72         2.20 o
   0   3   4         66.99         75.47         3.36 o
   1   3   4         77.59         75.58         3.02 o
   2   3   4        204.66        186.89         2.64 o
   3   3   4         67.53         69.23         1.49 o
   4   3   4          7.08          6.20         0.42 o
   5   3   4         83.76         91.84         1.88 o
   6   3   4          9.11          6.93         0.51 o
   7   3   4         10.69          8.08         0.54 o
   8   3   4        139.07        129.08         2.33 o
   9   3   4          0.77          1.28         0.43 o
  10   3   4          8.17          5.82         0.62 o
  11   3   4          4.85          5.76         0.97 o
  12   3   4         38.42         40.24         2.25 o
  13   3   4          3.54          3.51         1.14 o
  14   3   4         19.04         17.99         3.26 o
  15   3   4         12.21         12.76         2.28 o
 -13   4   4          3.41          4.52         1.43 o
 -12   4   4          1.47          0.88         1.42 o
 -11   4   4          0.49          0.69         0.69 o
 -10   4   4          5.14          5.77         0.93 o
  -9   4   4         33.43         40.42         2.30 o
  -8   4   4         16.42         17.43         1.47 o
  -7   4   4         75.91         80.98         2.92 o
  -6   4   4         70.24         69.62         1.90 o
  -5   4   4        275.73        284.24         5.40 o
  -4   4   4        421.92        417.96         4.83 o
  -3   4   4          2.67          0.89         0.18 o
  -2   4   4         10.35          9.79         0.54 o
  -1   4   4        120.48        140.25         3.36 o
   0   4   4        183.09        195.78         4.97 o
   1   4   4          2.49          3.54         0.45 o
   2   4   4        664.65        686.86        16.51 o
   3   4   4         27.37         24.09         0.81 o
   4   4   4         41.39         44.56         1.38 o
   5   4   4         53.82         54.74         1.54 o
   6   4   4          1.40          0.88         0.32 o
   7   4   4         53.40         57.21         1.82 o
   8   4   4         18.60         14.44         0.91 o
   9   4   4          1.91          1.64         0.41 o
  10   4   4          4.10          4.05         0.62 o
  11   4   4         51.66         51.79         2.64 o
  12   4   4         21.10         23.87         1.73 o
  13   4   4         47.26         44.40         3.45 o
  14   4   4         18.74         16.56         2.23 o
  15   4   4          7.49          6.23         2.32 o
 -13   5   4          0.32          1.35         1.31 o
 -12   5   4          0.93          1.41         0.88 o
 -11   5   4          8.75          8.54         1.29 o
 -10   5   4         15.37         14.29         1.73 o
  -9   5   4         53.69         59.31         2.82 o
  -8   5   4         98.45         97.61         3.46 o
  -7   5   4          0.34          0.29         0.50 o
  -6   5   4        101.15        102.08         3.21 o
  -5   5   4         41.99         37.95         1.83 o
  -4   5   4         13.46         14.94         0.93 o
  -3   5   4          2.01          2.01         0.27 o
  -2   5   4         68.27         76.81         2.33 o
  -1   5   4        236.29        263.37         5.12 o
   0   5   4         52.93         54.34         1.28 o
   1   5   4        194.47        238.09         3.74 o
   2   5   4        123.11        150.23         2.69 o
   3   5   4        153.18        148.70         3.42 o
   4   5   4         38.64         35.05         1.02 o
   5   5   4          5.17          6.65         0.60 o
   6   5   4        261.93        279.14         6.54 o
   7   5   4          9.56          7.21         0.69 o
   8   5   4        158.44        157.82         4.28 o
   9   5   4         50.00         51.97         1.95 o
  10   5   4          2.68          2.39         0.53 o
  11   5   4          2.24          3.13         0.65 o
  12   5   4         14.50         14.99         1.52 o
  13   5   4         27.14         24.75         2.59 o
  14   5   4          0.25          2.27         1.40 o
  15   5   4         12.11         10.06         2.05 o
 -12   6   4         10.57         12.16         2.05 o
 -11   6   4         31.36         31.64         2.83 o
 -10   6   4          0.31          0.41         0.76 o
  -9   6   4         29.13         28.13         2.26 o
  -8   6   4         35.07         39.01         2.23 o
  -7   6   4         16.02         15.97         1.40 o
  -6   6   4         35.48         37.02         1.97 o
  -5   6   4         23.06         23.62         1.51 o
  -4   6   4         43.54         37.29         1.72 o
  -3   6   4         43.60         42.91         1.40 o
  -2   6   4         60.02         64.83         2.02 o
  -1   6   4         40.73         41.40         1.51 o
   0   6   4          0.45          0.13         0.17 o
   1   6   4          2.61          2.09         0.18 o
   2   6   4        204.75        222.26         4.61 o
   3   6   4         47.53         56.70         1.55 o
   4   6   4         37.41         40.81         1.20 o
   5   6   4         13.55         13.20         0.69 o
   6   6   4        317.01        327.73         9.39 o
   7   6   4         50.07         53.72         2.14 o
   8   6   4         53.36         51.84         2.47 o
   9   6   4          4.18          3.03         0.54 o
  10   6   4         47.84         45.10         2.22 o
  11   6   4          9.05          8.77         1.05 o
  12   6   4         65.61         61.81         3.22 o
  13   6   4          0.33          0.42         0.63 o
  14   6   4          3.87          2.51         2.27 o
  15   6   4         11.94         11.39         2.55 o
 -12   7   4          1.26         -0.64         1.07 o
 -11   7   4          1.74          1.69         0.92 o
 -10   7   4          0.82          1.45         0.76 o
  -9   7   4          2.08          1.71         0.69 o
  -8   7   4          6.19          7.23         1.17 o
  -7   7   4         14.47         16.60         1.44 o
  -6   7   4          0.00         -0.03         0.52 o
  -5   7   4          1.17          1.54         0.50 o
  -4   7   4         36.45         33.00         1.59 o
  -3   7   4        130.67        128.72         3.52 o
  -2   7   4        131.87        135.60         3.69 o
  -1   7   4         43.64         44.60         1.54 o
   0   7   4         20.63         18.58         1.03 o
   1   7   4        463.53        453.23        13.66 o
   2   7   4        165.84        181.34         3.58 o
   3   7   4          6.64          8.00         0.54 o
   4   7   4          1.82          1.22         0.33 o
   5   7   4         31.37         35.47         1.16 o
   6   7   4         13.18         12.16         0.87 o
   7   7   4        200.14        203.01         3.69 o
   8   7   4         34.97         36.92         1.61 o
   9   7   4         46.59         46.04         2.17 o
  10   7   4         26.14         25.22         1.53 o
  11   7   4          0.35          0.45         0.56 o
  12   7   4         35.85         38.13         2.31 o
  13   7   4          4.99          3.07         0.77 o
  14   7   4          0.47          0.19         0.96 o
  15   7   4          0.00          0.19         1.07 o
 -11   8   4         10.01          8.84         1.66 o
 -10   8   4          6.21          4.04         1.06 o
  -9   8   4          0.06         -0.65         0.65 o
  -8   8   4         23.59         24.54         2.20 o
  -7   8   4          0.02          0.26         0.70 o
  -6   8   4          5.99          5.83         0.87 o
  -5   8   4          0.08          0.09         0.51 o
  -4   8   4          3.67          4.25         0.75 o
  -3   8   4        163.15        152.37         2.88 o
  -2   8   4         13.40         12.61         0.91 o
  -1   8   4        142.19        143.79         3.94 o
   0   8   4         50.27         48.22         2.20 o
   1   8   4        195.25        202.71         6.38 o
   2   8   4        162.28        156.39         6.69 o
   3   8   4          8.54          8.59         0.72 o
   4   8   4         43.27         49.58         1.39 o
   5   8   4        511.75        558.70         8.12 o
   6   8   4          0.49          0.62         0.33 o
   7   8   4         16.01         14.08         1.02 o
   8   8   4         32.23         31.77         1.66 o
   9   8   4          0.30          1.01         0.52 o
  10   8   4         25.83         25.87         1.67 o
  11   8   4         20.22         19.92         1.68 o
  12   8   4          2.09          2.27         0.65 o
  13   8   4          3.65          3.01         1.13 o
  14   8   4         12.60         12.53         1.91 o
  15   8   4          4.14          2.01         1.35 o
 -10   9   4         14.09          9.35         1.75 o
  -9   9   4          1.42          2.24         0.85 o
  -8   9   4          0.12          0.93         0.89 o
  -7   9   4         17.74         16.96         2.40 o
  -6   9   4         16.19         16.72         1.78 o
  -5   9   4          3.60          3.16         0.63 o
  -4   9   4          4.73          6.68         0.91 o
  -3   9   4         51.76         50.81         1.73 o
  -2   9   4         15.85         14.73         1.18 o
  -1   9   4         86.88         86.48         2.85 o
   0   9   4         11.11          9.40         1.01 o
   1   9   4        421.53        449.00        17.25 o
   2   9   4          2.04          1.78         0.48 o
   3   9   4        133.98        132.31         8.29 o
   4   9   4         58.08         55.46         2.56 o
   5   9   4        169.43        183.68         3.68 o
   6   9   4         19.38         21.36         1.42 o
   7   9   4         42.85         43.56         2.06 o
   8   9   4          5.12          5.86         0.81 o
   9   9   4         19.88         19.12         1.40 o
  10   9   4         25.33         23.10         1.57 o
  11   9   4          1.36          1.70         0.63 o
  12   9   4          0.00          0.07         0.64 o
  13   9   4          0.86          0.91         0.63 o
  14   9   4          0.31          0.29         0.95 o
  -9  10   4         13.83         11.19         1.55 o
  -8  10   4          1.16          0.64         0.62 o
  -7  10   4          4.85          4.51         1.19 o
  -6  10   4          1.08          1.63         1.31 o
  -5  10   4          8.25          9.32         1.66 o
  -4  10   4          2.12          1.97         1.04 o
  -3  10   4         12.11         14.23         1.31 o
  -2  10   4          0.29          0.79         0.48 o
  -1  10   4         13.06         13.01         1.17 o
   0  10   4         16.02         15.85         1.45 o
   1  10   4          1.24          1.85         0.51 o
   2  10   4        110.39        121.01         5.16 o
   3  10   4         58.87         56.19         2.64 o
   4  10   4         12.45         11.77         1.03 o
   5  10   4          0.08          0.77         0.45 o
   6  10   4        202.14        209.79         9.34 o
   7  10   4        126.21        130.97         5.07 o
   8  10   4         15.28         16.41         1.55 o
   9  10   4          5.78          6.94         0.98 o
  10  10   4         17.92         17.73         1.48 o
  11  10   4         33.55         31.11         2.58 o
  12  10   4          1.87          2.29         0.75 o
  13  10   4          2.46          3.39         0.98 o
  14  10   4          1.49          0.19         2.11 o
  -9  11   4         13.37          7.15         2.53 o
  -8  11   4          5.17          6.65         1.49 o
  -7  11   4         17.28         17.92         1.93 o
  -6  11   4          7.01          7.56         1.60 o
  -5  11   4         50.78         58.13         4.00 o
  -4  11   4          6.59          6.27         1.81 o
  -3  11   4          1.33          2.33         0.89 o
  -2  11   4          0.03          0.27         0.43 o
  -1  11   4          7.07          6.10         0.88 o
   0  11   4          0.00          0.38         0.41 o
   1  11   4          6.56          6.17         0.98 o
   2  11   4          0.47          0.49         0.49 o
   3  11   4         62.73         67.43         3.17 o
   4  11   4         11.12          9.00         1.03 o
   5  11   4          0.22          0.27         0.52 o
   6  11   4         66.99         70.95         3.51 o
   7  11   4         10.22         14.11         1.67 o
   8  11   4         34.65         34.45         3.57 o
   9  11   4         52.77         49.68         3.92 o
  10  11   4          0.08          1.00         0.68 o
  11  11   4          2.75          3.97         1.32 o
  12  11   4          6.39          9.73         1.59 o
  13  11   4          1.90          3.91         1.11 o
  14  11   4          3.38          1.75         1.61 o
  -8  12   4          2.31          0.14         1.12 o
  -7  12   4          2.40          4.78         1.41 o
  -6  12   4          8.68          8.56         1.47 o
  -5  12   4         12.26         15.20         2.16 o
  -4  12   4          1.53          2.35         1.20 o
  -3  12   4          3.07          2.53         1.04 o
  -2  12   4         16.78         17.02         1.42 o
  -1  12   4          5.85          6.33         0.95 o
   0  12   4         10.64         12.13         1.26 o
   1  12   4          4.01          3.57         0.91 o
   2  12   4         16.70         17.59         1.75 o
   3  12   4         83.11         86.12         3.83 o
   4  12   4         23.80         26.94         1.70 o
   5  12   4         34.20         33.85         2.08 o
   6  12   4         41.51         51.89         3.04 o
   7  12   4         37.75         32.35         2.85 o
   8  12   4         60.36         57.09         3.82 o
   9  12   4          7.25          7.29         1.10 o
  10  12   4          7.50          9.47         1.52 o
  11  12   4         11.92         12.48         1.94 o
  12  12   4          3.07          1.88         0.86 o
  13  12   4         11.09         12.87         1.82 o
  -6  13   4          0.82          1.62         0.96 o
  -5  13   4          0.38          1.42         1.38 o
  -4  13   4         43.12         49.08         3.85 o
  -3  13   4         22.63         23.05         2.59 o
  -2  13   4          0.06          1.19         0.65 o
  -1  13   4         10.31          8.94         1.33 o
   0  13   4          1.04          1.59         0.68 o
   1  13   4          0.25          0.99         0.92 o
   2  13   4          1.03          2.14         0.83 o
   3  13   4         36.73         39.80         2.71 o
   4  13   4          2.36          3.15         0.84 o
   5  13   4          3.88          5.93         1.21 o
   6  13   4          5.73          6.84         1.29 o
   7  13   4          7.61          8.60         1.44 o
   8  13   4          6.51          9.50         1.58 o
   9  13   4         17.65         14.64         1.78 o
  10  13   4          5.29          4.87         1.23 o
  11  13   4          0.22         -0.43         1.05 o
  12  13   4          0.66          0.55         1.40 o
  -5  14   4         21.50         22.86         2.77 o
  -4  14   4         61.13         65.43         4.56 o
  -3  14   4          0.29          0.06         1.16 o
  -2  14   4         10.84         10.06         1.83 o
  -1  14   4         30.23         31.67         2.53 o
   0  14   4          0.05          0.46         0.57 o
   1  14   4         33.06         35.25         2.28 o
   2  14   4          2.68          2.17         0.92 o
   3  14   4          5.95          4.95         1.18 o
   4  14   4          0.54         -0.15         0.63 o
   5  14   4          0.00          2.03         1.57 o
   6  14   4          0.09          0.87         0.88 o
   7  14   4         26.11         29.64         2.52 o
   8  14   4          0.08         -0.97         0.97 o
   9  14   4          7.35          9.94         1.68 o
  10  14   4          0.16          0.18         1.16 o
  11  14   4         13.03         12.13         1.97 o
  -4  15   4          0.17         -0.37         1.32 o
  -3  15   4          2.29          3.23         1.12 o
  -2  15   4          0.51          0.53         1.11 o
  -1  15   4         26.54         32.05         3.13 o
   0  15   4          3.32          2.76         0.83 o
   1  15   4         18.20         17.49         1.86 o
   2  15   4          7.32          6.32         1.24 o
   3  15   4          0.76          1.89         1.01 o
   4  15   4          6.60          5.59         1.40 o
   5  15   4          0.53          0.40         0.89 o
   6  15   4          0.02          0.83         0.97 o
   7  15   4          0.58          2.26         1.74 o
   8  15   4          5.93          7.18         1.43 o
   9  15   4          7.30         10.62         2.27 o
  10  15   4          0.30          2.11         0.92 o
  -1  16   4          3.63          3.83         1.68 o
   0  16   4          1.72          2.34         2.26 o
   1  16   4         18.40         19.46         2.06 o
   2  16   4         27.91         26.23         2.36 o
   3  16   4          0.01          0.36         0.67 o
   4  16   4          4.40          2.77         1.52 o
   5  16   4          0.16         -0.59         0.89 o
   6  16   4          3.12          5.17         1.60 o
   7  16   4          0.00          1.62         1.02 o
   8  16   4          2.00          4.80         1.66 o
   9  16   4          2.98          6.28         2.15 o
   2  17   4          0.78         -0.60         0.70 o
   3  17   4          3.65          4.69         1.38 o
   4  17   4          1.95          3.15         1.32 o
   5  17   4          0.02         -1.24         1.24 o
  -7 -16   5          0.00          1.65         1.02 o
  -6 -16   5          0.17          0.43         1.11 o
  -5 -16   5         11.05         11.07         1.62 o
  -4 -16   5          1.31          1.63         0.93 o
  -3 -16   5          4.78          3.94         1.05 o
  -2 -16   5          0.06         -0.21         0.79 o
  -1 -16   5          0.42          0.29         0.86 o
   0 -16   5          5.27          1.38         0.99 o
  -9 -15   5          1.76          4.60         1.50 o
  -8 -15   5          1.32          0.94         0.71 o
  -7 -15   5          6.63          8.98         1.59 o
  -6 -15   5          0.07          0.85         0.80 o
  -5 -15   5          0.50          0.25         0.74 o
  -4 -15   5          6.03          4.88         0.96 o
  -3 -15   5          0.02         -0.17         0.71 o
  -2 -15   5          0.15          0.38         0.72 o
  -1 -15   5         14.69         14.25         1.78 o
   0 -15   5          0.20          1.72         0.92 o
   1 -15   5          8.62          9.77         1.99 o
   2 -15   5          9.65         10.73         3.63 o
 -11 -14   5          4.51          4.94         1.39 o
 -10 -14   5          1.76          0.49         0.94 o
  -9 -14   5         25.02         26.20         2.64 o
  -8 -14   5          1.93          3.27         1.08 o
  -7 -14   5          4.13          2.41         0.97 o
  -6 -14   5          7.28          6.12         0.98 o
  -5 -14   5          0.97          1.19         0.54 o
  -4 -14   5         13.75         15.08         1.44 o
  -3 -14   5          1.33          1.30         0.61 o
  -2 -14   5          1.49          1.56         0.72 o
  -1 -14   5         23.81         19.74         1.98 o
   0 -14   5         30.97         29.34         2.43 o
   1 -14   5          9.80         10.18         1.96 o
   2 -14   5          1.40          1.27         0.83 o
   3 -14   5          1.63          0.51         1.22 o
   4 -14   5          1.11          0.87         0.80 o
 -12 -13   5          4.90          3.78         2.56 o
 -11 -13   5         13.30         14.37         2.04 o
 -10 -13   5          8.76          6.29         1.60 o
  -9 -13   5         14.88         14.59         2.23 o
  -8 -13   5          5.92          7.47         1.45 o
  -7 -13   5          2.40          2.91         0.90 o
  -6 -13   5          0.63          0.31         0.57 o
  -5 -13   5         15.71         13.55         1.60 o
  -4 -13   5          0.51          0.65         0.65 o
  -3 -13   5         15.51         17.49         1.59 o
  -2 -13   5         86.31         91.20         4.03 o
  -1 -13   5         38.19         39.56         2.72 o
   0 -13   5         12.73         15.41         1.74 o
   1 -13   5         22.55         23.96         2.14 o
   2 -13   5         58.53         60.20         3.92 o
   3 -13   5         16.52         22.34         2.93 o
   4 -13   5          2.31          2.38         1.35 o
   5 -13   5          5.28          3.78         0.94 o
   6 -13   5          3.39          6.11         2.34 o
 -13 -12   5          1.15         -1.62         2.03 o
 -12 -12   5          0.52         -0.07         1.37 o
 -11 -12   5          5.06          5.67         1.72 o
 -10 -12   5          0.75          0.94         0.98 o
  -9 -12   5          1.86          3.75         1.24 o
  -8 -12   5         65.46         67.38         3.89 o
  -7 -12   5         13.03         14.11         1.37 o
  -6 -12   5         17.47         17.35         1.46 o
  -5 -12   5         74.31         71.22         2.88 o
  -4 -12   5          0.89          1.25         0.64 o
  -3 -12   5         47.44         49.68         2.49 o
  -2 -12   5         44.76         45.46         2.41 o
  -1 -12   5          0.68          0.98         0.66 o
   0 -12   5         50.03         49.30         2.91 o
   1 -12   5          2.75          0.96         0.62 o
   2 -12   5         27.39         28.06         2.26 o
   3 -12   5         20.47         19.24         1.80 o
   4 -12   5          1.29          1.67         0.89 o
   5 -12   5         12.33         10.52         1.71 o
   6 -12   5         15.13         13.75         1.69 o
   7 -12   5          0.27          0.06         1.35 o
 -13 -11   5          4.37          1.90         1.83 o
 -12 -11   5          0.97         -1.42         1.42 o
 -11 -11   5         16.20         10.81         1.94 o
 -10 -11   5          0.00          0.31         0.99 o
  -9 -11   5          2.85          4.35         1.17 o
  -8 -11   5        152.66        147.23         6.46 o
  -7 -11   5          2.59          3.82         0.84 o
  -6 -11   5          2.71          4.05         0.75 o
  -5 -11   5         22.51         23.37         1.43 o
  -4 -11   5         20.26         19.36         1.29 o
  -3 -11   5          0.44          1.12         0.60 o
  -2 -11   5         10.76         12.38         1.26 o
  -1 -11   5          0.03          0.55         0.73 o
   0 -11   5         11.15         11.72         1.43 o
   1 -11   5          0.24         -0.31         0.54 o
   2 -11   5          2.38          1.62         0.60 o
   3 -11   5          1.21          0.28         1.08 o
   4 -11   5          0.78          1.41         0.81 o
   5 -11   5         13.76         13.33         1.62 o
   6 -11   5          1.49          1.01         0.73 o
   7 -11   5         17.58         19.02         2.39 o
   8 -11   5          7.59          8.03         1.44 o
 -14 -10   5          9.42         11.74         3.74 o
 -13 -10   5         12.90         15.11         2.41 o
 -12 -10   5         17.27         16.17         2.49 o
 -11 -10   5          4.48          6.85         1.47 o
 -10 -10   5          0.89          2.10         0.84 o
  -9 -10   5          6.94          7.71         1.37 o
  -8 -10   5          0.37          1.73         0.80 o
  -7 -10   5         36.13         34.78         2.33 o
  -6 -10   5          6.85          9.24         1.08 o
  -5 -10   5         32.64         36.00         1.70 o
  -4 -10   5         12.18         13.71         1.07 o
  -3 -10   5          0.72          1.32         0.47 o
  -2 -10   5          0.04          0.86         0.52 o
  -1 -10   5          0.21          0.49         1.10 o
   0 -10   5          0.96          1.07         0.51 o
   1 -10   5         31.55         31.64         1.84 o
   2 -10   5          2.88          3.11         0.65 o
   3 -10   5         51.84         52.52         2.82 o
   4 -10   5          0.00         -0.48         0.53 o
   5 -10   5         26.85         24.54         2.71 o
   6 -10   5         52.12         55.29         3.26 o
   7 -10   5          0.04         -0.86         0.86 o
   8 -10   5          0.45         -0.78         0.78 o
   9 -10   5          0.70          1.87         1.08 o
 -14  -9   5          5.13          4.60         1.61 o
 -13  -9   5         12.21         10.53         2.44 o
 -12  -9   5         14.59         15.64         2.33 o
 -11  -9   5          5.77          7.85         1.78 o
 -10  -9   5         53.32         49.62         3.75 o
  -9  -9   5          1.94          2.64         0.95 o
  -8  -9   5         12.76         12.84         1.33 o
  -7  -9   5         22.88         22.87         1.67 o
  -6  -9   5         22.36         25.52         1.57 o
  -5  -9   5          2.57          1.61         0.43 o
  -4  -9   5          0.00         -0.04         0.43 o
  -3  -9   5          0.89          1.15         0.70 o
  -2  -9   5          0.05          0.37         0.46 o
  -1  -9   5          0.01         -0.29         0.29 o
   0  -9   5          4.60          3.06         0.54 o
   1  -9   5          1.22          1.75         0.53 o
   2  -9   5         28.50         26.88         1.67 o
   3  -9   5          0.04          0.64         0.55 o
   4  -9   5          8.82          8.46         1.06 o
   5  -9   5         43.39         43.63         2.76 o
   6  -9   5         12.45         12.75         1.55 o
   7  -9   5         31.76         30.33         2.40 o
   8  -9   5         10.04          8.24         1.38 o
   9  -9   5         23.15         22.02         2.22 o
  10  -9   5          2.37          4.17         1.33 o
 -14  -8   5          7.28          9.53         2.07 o
 -13  -8   5         25.37         22.94         3.79 o
 -12  -8   5         39.50         41.58         4.15 o
 -11  -8   5          0.35         -0.74         0.74 o
 -10  -8   5          0.10          0.37         0.88 o
  -9  -8   5         18.61         17.96         1.60 o
  -8  -8   5         32.58         37.09         1.84 o
  -7  -8   5          6.69          6.24         0.78 o
  -6  -8   5         99.90         95.41         2.58 o
  -5  -8   5        154.81        144.50         2.81 o
  -4  -8   5          8.16         10.03         0.92 o
  -3  -8   5         26.74         21.59         1.38 o
  -2  -8   5          0.10         -0.01         0.29 o
  -1  -8   5        115.00        117.16         4.10 o
   0  -8   5        108.65        101.04         3.03 o
   1  -8   5         52.42         46.47         2.02 o
   2  -8   5         45.57         47.74         1.97 o
   3  -8   5          3.44          2.94         0.54 o
   4  -8   5         82.61         79.84         3.31 o
   5  -8   5          4.90          5.63         0.85 o
   6  -8   5         77.06         80.30         4.59 o
   7  -8   5          6.74          5.73         1.01 o
   8  -8   5          2.18          0.67         0.69 o
   9  -8   5          0.01         -0.49         0.83 o
  10  -8   5          0.74          0.92         2.37 o
 -15  -7   5          0.08          2.29         2.20 o
 -14  -7   5         11.53         12.70         2.19 o
 -13  -7   5          0.31          1.39         0.86 o
 -12  -7   5          8.56          8.72         1.67 o
 -11  -7   5          0.01         -0.53         0.82 o
 -10  -7   5          0.01          0.18         0.68 o
  -9  -7   5         19.27         19.21         1.62 o
  -8  -7   5          0.06          0.39         0.37 o
  -7  -7   5         27.70         26.68         1.48 o
  -6  -7   5         52.41         47.33         1.85 o
  -5  -7   5         37.13         40.32         1.39 o
  -4  -7   5         30.00         21.31         1.11 o
  -3  -7   5        145.52        151.26         3.71 o
  -2  -7   5        289.55        292.67        10.71 o
  -1  -7   5        361.54        381.61        11.73 o
   0  -7   5         97.35         94.11         2.44 o
   1  -7   5         20.98         21.07         1.20 o
   2  -7   5         11.72         10.44         0.91 o
   3  -7   5          7.44          7.71         0.92 o
   4  -7   5         50.73         42.47         1.81 o
   5  -7   5          6.44          5.51         0.81 o
   6  -7   5         51.76         56.70         2.64 o
   7  -7   5          0.22          0.41         0.49 o
   8  -7   5          1.93          3.19         0.72 o
   9  -7   5          1.34          3.42         0.89 o
  10  -7   5          4.55          3.13         1.05 o
  11  -7   5          6.62          5.54         1.42 o
 -15  -6   5          0.77          0.43         0.74 o
 -14  -6   5          9.96          7.72         1.35 o
 -13  -6   5          6.42          4.59         1.70 o
 -12  -6   5          0.49          0.21         1.03 o
 -11  -6   5          0.41          1.64         1.00 o
 -10  -6   5          7.61          7.28         1.28 o
  -9  -6   5          7.52         11.13         1.22 o
  -8  -6   5         41.97         37.39         1.72 o
  -7  -6   5        163.41        150.62         3.34 o
  -6  -6   5         56.61         53.69         1.58 o
  -5  -6   5         21.36         19.43         0.95 o
  -4  -6   5        681.97        690.13        16.87 o
  -3  -6   5        346.40        357.82        11.04 o
  -2  -6   5          1.83          3.15         0.40 o
  -1  -6   5          7.74          7.77         0.59 o
   0  -6   5        324.02        331.20         4.51 o
   1  -6   5          0.15          0.30         0.31 o
   2  -6   5         56.61         61.47         2.00 o
   3  -6   5        264.60        248.42         4.69 o
   4  -6   5         34.67         32.36         1.51 o
   5  -6   5         41.47         41.45         1.94 o
   6  -6   5         35.73         38.77         1.97 o
   7  -6   5         33.53         37.62         2.32 o
   8  -6   5         38.24         40.19         2.19 o
   9  -6   5          7.61          6.75         0.98 o
  10  -6   5          0.00          0.72         0.82 o
  11  -6   5          1.75          2.42         1.70 o
  12  -6   5          6.29          5.62         1.40 o
 -15  -5   5          1.15          0.46         0.92 o
 -14  -5   5          3.02          2.29         0.91 o
 -13  -5   5          0.85          0.63         1.11 o
 -12  -5   5         27.89         25.82         2.40 o
 -11  -5   5         10.78          9.90         1.75 o
 -10  -5   5          2.56          3.10         1.14 o
  -9  -5   5         18.15         16.85         1.20 o
  -8  -5   5          2.17          2.72         0.57 o
  -7  -5   5         16.04         16.84         1.08 o
  -6  -5   5          0.19          0.50         0.21 o
  -5  -5   5        169.63        184.00         5.53 o
  -4  -5   5         13.25         14.37         0.78 o
  -3  -5   5        188.67        184.35         6.11 o
  -2  -5   5         62.76         63.46         1.46 o
  -1  -5   5        174.53        185.19         3.20 o
   0  -5   5        361.31        371.59         4.52 o
   1  -5   5         38.30         42.86         1.50 o
   2  -5   5         86.94         80.48         2.34 o
   3  -5   5         29.99         32.68         1.57 o
   4  -5   5        204.95        223.94         5.64 o
   5  -5   5         73.81         69.20         2.36 o
   6  -5   5          0.64          1.67         0.49 o
   7  -5   5        252.61        284.41         5.71 o
   8  -5   5          9.57         10.36         1.10 o
   9  -5   5         22.51         20.46         1.56 o
  10  -5   5         33.97         35.69         2.22 o
  11  -5   5         15.46         14.05         1.82 o
  12  -5   5         36.93         39.55         3.89 o
 -15  -4   5          5.96          5.53         1.25 o
 -14  -4   5         18.38         15.38         1.70 o
 -13  -4   5          5.57          4.16         1.14 o
 -12  -4   5          5.31          2.30         1.02 o
 -11  -4   5         35.16         30.47         3.01 o
 -10  -4   5         52.91         51.01         3.57 o
  -9  -4   5         37.25         32.98         2.26 o
  -8  -4   5         88.81         72.89         2.26 o
  -7  -4   5         12.96         11.68         0.88 o
  -6  -4   5        319.91        319.26         9.63 o
  -5  -4   5         32.62         38.57         1.67 o
  -4  -4   5          0.25          2.58         0.34 o
  -3  -4   5        107.50        112.53         3.66 o
  -2  -4   5          3.68         11.54         0.55 o
  -1  -4   5        210.92        251.01         3.27 o
   0  -4   5        131.16        149.58         2.56 o
   1  -4   5         46.37         59.19         1.91 o
   2  -4   5        152.14        174.08         3.29 o
   3  -4   5        281.01        277.12         4.93 o
   4  -4   5        263.71        229.49         4.51 o
   5  -4   5         17.82         21.79         1.25 o
   6  -4   5          2.64          2.89         0.56 o
   7  -4   5          0.49          1.36         0.44 o
   8  -4   5         18.21         21.15         1.53 o
   9  -4   5          0.52          2.01         0.63 o
  10  -4   5          7.98          8.29         1.12 o
  11  -4   5         15.03         20.72         2.62 o
  12  -4   5         27.52         29.60         2.77 o
  13  -4   5          3.51          4.43         1.30 o
 -15  -3   5         10.40         10.27         1.67 o
 -14  -3   5          0.05          0.58         1.30 o
 -13  -3   5          3.42          2.04         0.92 o
 -12  -3   5          0.27         -0.95         0.95 o
 -11  -3   5          0.79          0.65         0.73 o
 -10  -3   5          4.73          4.72         0.96 o
  -9  -3   5         29.72         26.71         1.63 o
  -8  -3   5          0.08          0.06         0.32 o
  -7  -3   5        130.53        125.13         3.44 o
  -6  -3   5        185.49        171.82         5.06 o
  -5  -3   5         38.26         33.44         1.15 o
  -4  -3   5          4.00          3.32         0.30 o
  -3  -3   5         27.77         20.72         0.83 o
  -2  -3   5        362.63        400.18         7.90 o
  -1  -3   5         13.11          9.13         0.55 o
   0  -3   5        425.50        517.39         4.87 o
   1  -3   5        160.19        186.68         2.46 o
   2  -3   5         83.77         81.69         2.31 o
   3  -3   5       1006.90       1037.36        10.31 o
   4  -3   5          2.63          3.33         0.43 o
   5  -3   5       1255.95       1236.34        28.11 o
   6  -3   5         81.12         76.89         2.36 o
   7  -3   5         21.09         21.61         1.34 o
   8  -3   5        154.56        154.30         4.99 o
   9  -3   5         22.42         23.70         1.63 o
  10  -3   5         33.37         30.76         1.89 o
  11  -3   5          4.38          2.85         0.72 o
  12  -3   5          0.03          1.93         1.12 o
  13  -3   5          2.52          1.28         0.89 o
 -15  -2   5          3.50          3.43         1.04 o
 -14  -2   5         14.30         14.43         1.81 o
 -13  -2   5          0.47          0.92         0.78 o
 -12  -2   5         84.44         90.25         3.47 o
 -11  -2   5          7.10          5.63         0.96 o
 -10  -2   5          0.00         -0.63         0.63 o
  -9  -2   5          0.68          0.90         0.43 o
  -8  -2   5         33.56         30.48         1.46 o
  -7  -2   5         10.24         10.27         0.75 o
  -6  -2   5         41.76         36.05         1.16 o
  -5  -2   5          9.02          5.21         0.40 o
  -4  -2   5        116.42        122.58         2.95 o
  -3  -2   5        776.41        907.19        14.30 o
  -2  -2   5        293.93        322.49         6.57 o
  -1  -2   5        267.45        302.09         4.63 o
   0  -2   5        258.23        278.04         3.91 o
   1  -2   5         30.22         33.96         1.04 o
   2  -2   5         43.47         42.82         1.09 o
   3  -2   5          2.78          5.49         0.44 o
   4  -2   5        476.93        440.66         9.87 o
   5  -2   5         18.83         15.26         0.74 o
   6  -2   5        234.98        231.57         3.93 o
   7  -2   5        189.39        184.61         4.31 o
   8  -2   5          0.60          1.17         0.39 o
   9  -2   5          6.47          7.02         0.88 o
  10  -2   5          0.03          0.44         0.47 o
  11  -2   5          3.76          3.34         0.89 o
  12  -2   5          6.48          5.98         1.41 o
  13  -2   5          1.17          1.69         0.93 o
  14  -2   5          2.02          2.97         0.98 o
 -14  -1   5          7.42          8.26         1.29 o
 -13  -1   5          5.48          6.33         1.21 o
 -12  -1   5         23.98         26.02         2.09 o
 -11  -1   5         27.50         25.16         1.81 o
 -10  -1   5          7.75          6.57         0.69 o
  -9  -1   5         23.33         18.79         1.13 o
  -8  -1   5         28.94         21.44         1.09 o
  -7  -1   5          3.99          2.46         0.42 o
  -6  -1   5         11.13          8.98         0.69 o
  -5  -1   5         37.43         31.47         2.15 o
  -4  -1   5          0.84          2.31         0.28 o
  -3  -1   5          1.95          1.77         0.19 o
  -2  -1   5          3.03          4.07         0.28 o
  -1  -1   5         46.85         49.61         0.98 o
   0  -1   5         42.67         46.11         0.94 o
   1  -1   5       1859.55       1942.35        22.01 o
   2  -1   5        246.14        258.57         4.66 o
   3  -1   5          9.25         11.80         0.56 o
   4  -1   5        179.12        183.15         4.33 o
   5  -1   5         47.74         48.58         1.49 o
   6  -1   5       1090.02       1097.73        17.49 o
   7  -1   5         23.28         19.66         1.05 o
   8  -1   5          0.67          1.30         0.47 o
   9  -1   5         52.37         55.71         2.28 o
  10  -1   5          1.97          1.49         0.64 o
  11  -1   5         60.53         66.76         3.91 o
  12  -1   5          0.22          0.47         0.80 o
  13  -1   5          0.05         -0.69         0.77 o
  14  -1   5          0.80         -0.09         0.70 o
 -14   0   5          6.99          7.94         1.54 o
 -13   0   5          7.99          7.43         1.28 o
 -12   0   5          3.27          2.40         0.82 o
 -11   0   5          0.12          0.20         0.55 o
 -10   0   5         54.40         53.63         2.10 o
  -9   0   5          9.43          8.20         0.84 o
  -8   0   5        167.06        166.21         3.30 o
  -7   0   5         88.94         84.91         2.17 o
  -6   0   5          8.05          7.10         0.59 o
  -5   0   5          0.00          0.44         0.25 o
  -4   0   5        372.22        389.06         4.20 o
  -3   0   5        221.65        247.77         5.41 o
  -2   0   5        583.90        656.63         7.96 o
  -1   0   5          0.32          0.37         0.13 o
   0   0   5        687.75        672.25        13.40 o
   1   0   5         26.06         25.66         0.66 o
   2   0   5        238.74        240.34         3.37 o
   3   0   5        110.26        107.87         2.06 o
   4   0   5         75.77         73.99         1.74 o
   5   0   5        607.33        612.34        12.75 o
   6   0   5        144.51        158.05         2.72 o
   7   0   5        120.27        109.08         3.56 o
   8   0   5          6.68          5.55         0.67 o
   9   0   5          4.78          4.27         0.79 o
  10   0   5          0.38          1.14         0.88 o
  11   0   5          0.15         -0.29         0.57 o
  12   0   5          1.04          1.76         0.74 o
  13   0   5          7.23          7.66         1.29 o
  14   0   5         13.71         15.03         1.77 o
 -14   1   5         16.19         18.40         3.11 o
 -13   1   5          0.11         -0.11         0.57 o
 -12   1   5         14.17         12.05         1.23 o
 -11   1   5          0.03          0.32         0.45 o
 -10   1   5         39.71         39.09         1.96 o
  -9   1   5        230.31        230.66         5.66 o
  -8   1   5         24.04         24.61         1.29 o
  -7   1   5         21.32         22.44         1.15 o
  -6   1   5        520.15        493.06         5.49 o
  -5   1   5        162.76        170.32         2.94 o
  -4   1   5        125.09        121.48         2.12 o
  -3   1   5        212.41        205.92         2.67 o
  -2   1   5        425.90        458.64         3.32 o
  -1   1   5        554.89        563.04         4.33 o
   0   1   5       2962.93       2884.47        20.44 o
   1   1   5          1.64          2.67         0.20 o
   2   1   5        634.83        607.39         4.29 o
   3   1   5        431.56        438.98         3.79 o
   4   1   5        224.21        236.52         3.76 o
   5   1   5        100.28         97.21         2.75 o
   6   1   5         83.88         94.53         2.19 o
   7   1   5        313.38        335.19         6.33 o
   8   1   5          0.12          0.42         0.39 o
   9   1   5         69.31         71.32         2.20 o
  10   1   5        100.11        107.82         3.33 o
  11   1   5          0.15          0.01         0.71 o
  12   1   5          1.06          1.21         0.75 o
  13   1   5          0.26          1.43         1.17 o
  14   1   5         12.49         15.55         1.75 o
 -14   2   5         15.87         19.02         2.76 o
 -13   2   5          1.63          2.79         1.09 o
 -12   2   5         15.80         13.72         1.51 o
 -11   2   5          1.84          2.79         0.63 o
 -10   2   5         11.86         11.29         1.00 o
  -9   2   5         38.28         40.51         1.79 o
  -8   2   5         22.08         21.37         1.19 o
  -7   2   5         22.56         21.60         1.04 o
  -6   2   5        249.08        233.26         3.58 o
  -5   2   5         64.83         59.91         1.48 o
  -4   2   5        464.31        450.04         4.48 o
  -3   2   5          0.38          1.23         0.22 o
  -2   2   5        722.50        798.56         5.07 o
  -1   2   5        171.05        173.67         1.77 o
   0   2   5         41.67         36.48         1.50 o
   1   2   5       1503.21       1490.80        17.60 o
   2   2   5        183.71        168.89         2.75 o
   3   2   5         99.18         99.42         1.40 o
   4   2   5        107.96        116.20         1.59 o
   5   2   5        121.21        133.08         1.99 o
   6   2   5          7.43          8.88         0.59 o
   7   2   5         82.38         88.93         1.98 o
   8   2   5        276.96        286.18         3.98 o
   9   2   5          0.01          0.94         0.53 o
  10   2   5          0.14          0.58         0.44 o
  11   2   5         14.21         14.32         1.19 o
  12   2   5          0.33          0.37         0.65 o
  13   2   5          2.46          4.69         1.00 o
  14   2   5          5.42          7.88         1.97 o
  15   2   5          1.96          4.19         2.52 o
 -13   3   5          4.60          3.14         1.23 o
 -12   3   5          1.07          0.88         0.60 o
 -11   3   5         21.83         23.70         1.75 o
 -10   3   5          2.75          3.50         0.72 o
  -9   3   5         21.71         21.00         1.33 o
  -8   3   5          0.59          0.40         0.45 o
  -7   3   5          5.16          4.19         0.68 o
  -6   3   5        556.43        545.34         7.25 o
  -5   3   5        252.24        236.89         3.42 o
  -4   3   5        659.56        670.10         9.65 o
  -3   3   5        291.28        307.89         3.62 o
  -2   3   5         38.42         39.79         0.93 o
  -1   3   5        544.50        600.67        16.43 o
   0   3   5        784.77        810.42        27.25 o
   1   3   5        123.70        137.80         3.90 o
   2   3   5        127.69        128.99         2.58 o
   3   3   5         31.11         31.59         1.17 o
   4   3   5         18.39         20.19         0.78 o
   5   3   5         36.45         38.67         1.12 o
   6   3   5          2.83          2.50         0.35 o
   7   3   5          0.75          0.43         0.39 o
   8   3   5         48.37         43.64         1.39 o
   9   3   5          3.79          4.94         0.66 o
  10   3   5          0.06         -0.37         0.38 o
  11   3   5          7.62          9.14         0.89 o
  12   3   5         22.12         22.91         1.63 o
  13   3   5         14.44         12.78         1.87 o
  14   3   5         10.74         10.46         2.60 o
  15   3   5         21.34         23.74         3.75 o
 -13   4   5          2.33          1.25         0.75 o
 -12   4   5          5.61          3.56         0.89 o
 -11   4   5          0.01          0.24         0.66 o
 -10   4   5          1.40          2.65         0.73 o
  -9   4   5         16.93         16.05         1.52 o
  -8   4   5        119.72        118.89         3.82 o
  -7   4   5         46.36         40.25         1.81 o
  -6   4   5         43.06         44.29         1.60 o
  -5   4   5        616.84        593.22        10.04 o
  -4   4   5          0.14          0.93         0.35 o
  -3   4   5        289.57        292.55         4.11 o
  -2   4   5        346.64        372.90         6.02 o
  -1   4   5        192.36        209.46         4.69 o
   0   4   5         85.60         88.59         2.73 o
   1   4   5          4.03          5.39         0.60 o
   2   4   5         21.01         26.23         1.24 o
   3   4   5        182.57        206.62         4.06 o
   4   4   5         46.66         49.00         1.41 o
   5   4   5         29.99         33.32         1.26 o
   6   4   5         11.70         10.39         0.83 o
   7   4   5         15.01         12.08         0.88 o
   8   4   5          1.98          1.95         0.48 o
   9   4   5         45.01         41.85         1.72 o
  10   4   5          0.50          0.80         0.42 o
  11   4   5          0.17          1.12         0.47 o
  12   4   5         11.43         12.89         1.32 o
  13   4   5         19.01         23.77         3.59 o
  14   4   5          0.11          1.35         2.73 o
  15   4   5         12.07         12.07         2.20 o
 -13   5   5          0.13         -0.46         1.31 o
 -12   5   5          8.81          8.92         1.52 o
 -11   5   5         20.88         21.93         2.00 o
 -10   5   5         19.62         20.26         1.81 o
  -9   5   5         11.58         10.19         1.21 o
  -8   5   5        119.13        120.26         3.88 o
  -7   5   5          0.03          1.01         0.47 o
  -6   5   5         14.29         15.34         1.30 o
  -5   5   5        467.39        481.42         6.50 o
  -4   5   5        292.65        284.00         4.29 o
  -3   5   5        624.68        641.78         6.39 o
  -2   5   5         87.71         79.80         1.65 o
  -1   5   5         12.86         10.87         0.70 o
   0   5   5          5.88          7.18         0.43 o
   1   5   5         98.57        120.17         2.76 o
   2   5   5        205.86        216.92         5.63 o
   3   5   5          3.21          3.77         0.38 o
   4   5   5         15.36         16.02         0.79 o
   5   5   5         97.97        100.38         2.23 o
   6   5   5          2.24          2.95         0.62 o
   7   5   5        202.55        219.66         6.76 o
   8   5   5          4.34          3.61         0.56 o
   9   5   5         30.71         29.74         1.38 o
  10   5   5          1.61          1.70         0.47 o
  11   5   5          3.39          3.05         0.74 o
  12   5   5         15.13         14.62         1.59 o
  13   5   5          8.24         10.08         2.38 o
  14   5   5          1.08         -0.91         1.02 o
  15   5   5          4.24          5.28         1.54 o
 -12   6   5         22.79         22.00         3.31 o
 -11   6   5          0.12          0.53         0.74 o
 -10   6   5          9.46         10.61         1.56 o
  -9   6   5          9.67          8.87         1.36 o
  -8   6   5         14.84         12.93         1.36 o
  -7   6   5         64.64         75.81         3.05 o
  -6   6   5          9.10          8.93         1.08 o
  -5   6   5         16.65         14.85         1.23 o
  -4   6   5         75.91         82.04         2.70 o
  -3   6   5         38.55         42.98         1.76 o
  -2   6   5        180.90        186.46         4.50 o
  -1   6   5        150.04        162.52         5.14 o
   0   6   5          0.16          0.44         0.20 o
   1   6   5        146.07        160.77         4.27 o
   2   6   5        102.35        105.33         2.41 o
   3   6   5          6.42          6.64         0.48 o
   4   6   5         20.19         16.37         0.78 o
   5   6   5          1.61          2.88         0.34 o
   6   6   5         88.67         81.85         2.31 o
   7   6   5          2.10          1.39         0.39 o
   8   6   5         18.33         18.48         1.16 o
   9   6   5          5.59          4.09         0.56 o
  10   6   5          3.61          3.97         0.60 o
  11   6   5         26.30         26.84         1.71 o
  12   6   5          4.60          3.49         0.78 o
  13   6   5          0.68         -0.98         0.98 o
  14   6   5          8.48          6.62         2.03 o
  15   6   5          2.39          0.79         1.16 o
 -12   7   5         10.03          9.01         3.08 o
 -11   7   5         25.82         28.57         2.30 o
 -10   7   5         85.70         76.95         4.74 o
  -9   7   5         38.59         36.00         2.71 o
  -8   7   5          2.01          2.16         0.93 o
  -7   7   5         48.41         50.22         2.54 o
  -6   7   5        128.45        133.81         3.98 o
  -5   7   5          1.67          1.73         0.49 o
  -4   7   5         35.12         37.04         1.88 o
  -3   7   5        190.37        186.27         3.63 o
  -2   7   5         23.66         25.11         1.15 o
  -1   7   5        117.47        122.00         2.67 o
   0   7   5        191.26        195.14         4.82 o
   1   7   5        148.49        139.87         9.35 o
   2   7   5         20.79         19.08         0.88 o
   3   7   5        260.23        267.12         6.32 o
   4   7   5          3.85          3.64         0.39 o
   5   7   5         34.43         36.64         1.36 o
   6   7   5        139.92        149.21         3.08 o
   7   7   5         26.62         26.70         1.37 o
   8   7   5          1.82          0.98         0.39 o
   9   7   5          0.54          1.58         0.54 o
  10   7   5          3.26          2.73         0.71 o
  11   7   5          3.97          4.81         0.80 o
  12   7   5          3.01          3.83         1.09 o
  13   7   5          0.20          0.29         0.81 o
  14   7   5          0.30         -0.85         1.39 o
  15   7   5          7.98          5.38         2.02 o
 -11   8   5          2.52          0.84         0.99 o
 -10   8   5          6.49          5.35         1.13 o
  -9   8   5          0.00         -0.10         1.18 o
  -8   8   5          0.06          1.45         0.77 o
  -7   8   5         28.00         30.76         2.37 o
  -6   8   5         55.51         67.24         3.23 o
  -5   8   5         37.08         37.43         2.07 o
  -4   8   5          1.29          1.31         0.54 o
  -3   8   5          0.92          0.55         0.32 o
  -2   8   5          5.20          4.54         0.58 o
  -1   8   5          4.49          3.54         0.64 o
   0   8   5        221.45        237.60         6.15 o
   1   8   5         27.16         24.50         1.74 o
   2   8   5         38.23         35.88         1.67 o
   3   8   5         99.07         99.68         4.80 o
   4   8   5        260.83        273.43         7.92 o
   5   8   5         89.22         94.92         2.78 o
   6   8   5          6.41          8.38         0.72 o
   7   8   5        127.78        126.31         3.92 o
   8   8   5          2.90          3.10         0.63 o
   9   8   5         12.80         11.20         1.11 o
  10   8   5         11.20         10.77         1.09 o
  11   8   5          3.28          4.44         0.99 o
  12   8   5          0.33          0.35         0.64 o
  13   8   5          1.64          1.42         0.80 o
  14   8   5          8.72          8.02         1.80 o
 -10   9   5          0.94          1.83         0.80 o
  -9   9   5          1.71          1.86         0.76 o
  -8   9   5          0.19          0.54         1.06 o
  -7   9   5         11.68         12.34         1.56 o
  -6   9   5          6.12          7.35         1.47 o
  -5   9   5         97.10        105.49         3.56 o
  -4   9   5          4.39          5.95         0.86 o
  -3   9   5         76.71         78.03         2.41 o
  -2   9   5         49.41         49.41         2.75 o
  -1   9   5         65.84         72.47         2.66 o
   0   9   5          9.58         12.04         1.26 o
   1   9   5          0.61          0.94         0.56 o
   2   9   5        237.88        252.24         7.54 o
   3   9   5         65.37         59.21         3.24 o
   4   9   5          1.41          1.15         0.46 o
   5   9   5          8.37          9.98         0.83 o
   6   9   5          1.20          1.06         0.54 o
   7   9   5          4.72          4.37         0.72 o
   8   9   5          1.17          1.35         0.51 o
   9   9   5         44.96         43.00         2.27 o
  10   9   5          0.01          0.26         0.50 o
  11   9   5          6.57          5.28         0.85 o
  12   9   5          0.00         -0.49         0.58 o
  13   9   5          5.30          5.20         0.99 o
  14   9   5          0.77         -0.66         0.88 o
  -9  10   5          0.60          1.15         0.77 o
  -8  10   5          1.43          1.85         0.94 o
  -7  10   5          0.13          1.05         0.84 o
  -6  10   5         41.76         46.43         4.28 o
  -5  10   5          0.62          1.51         1.05 o
  -4  10   5         10.21         10.88         1.40 o
  -3  10   5         33.31         34.75         1.88 o
  -2  10   5          0.01          0.61         0.37 o
  -1  10   5         23.66         22.35         1.96 o
   0  10   5          0.54          0.33         0.51 o
   1  10   5        208.57        227.45        10.88 o
   2  10   5         14.15         14.73         1.22 o
   3  10   5          1.73          1.48         0.51 o
   4  10   5         21.42         21.90         1.39 o
   5  10   5          3.38          3.07         0.59 o
   6  10   5        115.49        114.45         6.58 o
   7  10   5         22.68         25.63         2.09 o
   8  10   5          0.80          0.73         0.52 o
   9  10   5          0.81          1.28         0.70 o
  10  10   5          6.90          6.85         1.39 o
  11  10   5          0.00          0.87         1.16 o
  12  10   5          0.45         -0.79         1.22 o
  13  10   5         30.98         35.81         4.06 o
  14  10   5          0.12          0.39         1.09 o
  -8  11   5          2.67          2.03         1.18 o
  -7  11   5         12.00         12.03         1.96 o
  -6  11   5          2.31          4.68         1.58 o
  -5  11   5          1.89          3.06         0.96 o
  -4  11   5          0.51          1.58         0.97 o
  -3  11   5          0.76          0.64         0.68 o
  -2  11   5         28.59         28.99         1.77 o
  -1  11   5          0.04          0.00         0.46 o
   0  11   5         13.94         13.16         1.45 o
   1  11   5          2.06          2.40         0.65 o
   2  11   5          1.63          2.06         0.68 o
   3  11   5          2.52          3.02         0.83 o
   4  11   5          0.16          0.34         0.63 o
   5  11   5          6.38          4.63         1.10 o
   6  11   5          0.65          2.92         0.93 o
   7  11   5         86.56         83.12         4.37 o
   8  11   5          0.59          0.50         0.64 o
   9  11   5          0.66          1.84         0.71 o
  10  11   5         14.41         13.01         1.45 o
  11  11   5         22.27         25.54         2.42 o
  12  11   5         12.42         13.94         1.93 o
  13  11   5          1.02          2.04         1.07 o
  14  11   5          0.37          0.76         1.98 o
  -7  12   5          4.54          6.51         2.19 o
  -6  12   5          0.04          1.08         2.10 o
  -5  12   5         59.41         59.27         5.41 o
  -4  12   5         19.02         17.69         2.27 o
  -3  12   5          8.21          9.02         1.73 o
  -2  12   5          5.09          5.03         0.82 o
  -1  12   5          1.54          1.96         0.62 o
   0  12   5          3.90          3.88         1.19 o
   1  12   5          1.74          2.36         0.76 o
   2  12   5          2.37          1.58         0.56 o
   3  12   5          0.93          3.17         0.79 o
   4  12   5          2.04          3.09         0.68 o
   5  12   5          9.23         10.27         1.41 o
   6  12   5          0.00          1.57         0.75 o
   7  12   5          3.81          3.22         0.88 o
   8  12   5         35.36         35.75         2.74 o
   9  12   5          1.56          1.55         0.69 o
  10  12   5          0.57         -0.15         0.80 o
  11  12   5          6.24          7.19         1.37 o
  12  12   5          0.32          1.28         1.08 o
  13  12   5          3.15          1.91         1.09 o
  -6  13   5          1.04          0.70         1.01 o
  -5  13   5         22.93         20.36         3.30 o
  -4  13   5         11.19          9.53         2.24 o
  -3  13   5          5.51          4.22         1.29 o
  -2  13   5          3.78          3.55         0.93 o
  -1  13   5          0.41          0.29         0.56 o
   0  13   5         16.34         17.28         1.60 o
   1  13   5          2.77          2.58         0.71 o
   2  13   5          1.35          1.97         0.75 o
   3  13   5         21.02         23.18         2.03 o
   4  13   5          1.81          1.46         0.79 o
   5  13   5         23.94         27.00         2.72 o
   6  13   5          0.41          1.71         0.77 o
   7  13   5         28.30         32.85         2.56 o
   8  13   5         73.59         67.60         4.33 o
   9  13   5          6.51          7.90         1.32 o
  10  13   5          0.00          0.03         0.68 o
  11  13   5          0.15          0.26         0.85 o
  12  13   5          4.56          5.27         1.35 o
  -5  14   5         14.17         13.75         2.18 o
  -4  14   5          2.54          2.86         3.58 o
  -3  14   5          8.93         11.04         2.54 o
  -2  14   5         46.15         53.40         7.93 o
  -1  14   5          0.09          1.63         0.72 o
   0  14   5          2.63          2.97         0.83 o
   1  14   5          1.87          2.74         0.93 o
   2  14   5          0.22          0.74         0.66 o
   3  14   5         27.43         32.27         2.47 o
   4  14   5          0.33          1.24         1.02 o
   5  14   5         41.81         48.23         3.67 o
   6  14   5          6.35         12.16         2.00 o
   7  14   5          0.87          1.06         0.75 o
   8  14   5          0.06          0.40         0.65 o
   9  14   5         40.16         36.17         3.02 o
  10  14   5          0.01          2.66         1.43 o
  11  14   5          0.00          1.89         1.02 o
  -3  15   5          1.62          3.13         1.49 o
  -2  15   5         14.77         13.62         2.67 o
  -1  15   5         23.99         26.13         3.60 o
   0  15   5          0.01         -0.87         0.87 o
   1  15   5          5.99          5.95         1.42 o
   2  15   5         13.39         14.15         1.63 o
   3  15   5         10.67         10.67         1.78 o
   4  15   5         14.26         16.79         2.35 o
   5  15   5          2.04          1.31         0.81 o
   6  15   5         14.96         17.25         2.39 o
   7  15   5         14.43         23.80         2.85 o
   8  15   5          5.68          9.94         2.50 o
   9  15   5         13.90         12.34         2.04 o
  10  15   5          0.00          0.65         0.80 o
  -1  16   5          2.35          2.18         0.99 o
   0  16   5          0.44          0.61         0.85 o
   1  16   5          3.41          4.06         1.56 o
   2  16   5          0.10          1.36         0.69 o
   3  16   5          0.18         -0.76         0.76 o
   4  16   5          8.56          9.98         1.86 o
   5  16   5          0.31          0.97         1.31 o
   6  16   5         12.23         13.83         2.22 o
   7  16   5          0.68         -0.65         0.94 o
   8  16   5          3.03          4.64         1.36 o
   9  16   5          2.02         -1.77         1.77 o
   2  17   5          0.00         -1.34         1.36 o
   3  17   5          0.15         -0.93         1.45 o
   4  17   5          0.03         -0.29         1.01 o
  -7 -16   6          0.26         -1.98         1.98 o
  -6 -16   6          5.76          4.81         1.19 o
  -5 -16   6          0.48          0.17         0.61 o
  -4 -16   6          1.76          1.50         1.10 o
  -3 -16   6          3.50          3.01         0.90 o
  -2 -16   6          1.99          2.93         0.76 o
  -1 -16   6          2.12          0.61         1.15 o
  -9 -15   6         12.55         10.10         1.95 o
  -8 -15   6          5.23          5.23         1.88 o
  -7 -15   6         27.62         24.42         2.42 o
  -6 -15   6          2.74          2.29         0.70 o
  -5 -15   6          6.88          5.42         1.10 o
  -4 -15   6          0.69          1.38         0.91 o
  -3 -15   6          2.25          1.54         0.58 o
  -2 -15   6         26.78         23.27         3.53 o
  -1 -15   6          3.79          2.34         0.87 o
   0 -15   6         11.53         12.19         1.57 o
   1 -15   6          0.10         -1.44         1.44 o
 -10 -14   6         11.24          9.29         1.59 o
  -9 -14   6          9.64         10.39         1.70 o
  -8 -14   6         15.60         16.23         2.05 o
  -7 -14   6          1.89          1.73         0.68 o
  -6 -14   6          0.01          0.26         0.73 o
  -5 -14   6         23.34         20.72         1.90 o
  -4 -14   6          4.35          3.27         0.80 o
  -3 -14   6          1.24          1.16         0.54 o
  -2 -14   6          8.91          6.13         1.12 o
  -1 -14   6          0.51          0.35         0.66 o
   0 -14   6         27.86         25.80         2.27 o
   1 -14   6          3.57          3.04         0.78 o
   2 -14   6          0.17          0.92         1.45 o
   3 -14   6          0.68          4.18         1.49 o
 -11 -13   6          0.13          1.75         0.88 o
 -10 -13   6          0.28         -0.55         0.97 o
  -9 -13   6          3.16          3.11         1.03 o
  -8 -13   6          7.54          6.67         1.37 o
  -7 -13   6         10.05         11.76         1.68 o
  -6 -13   6          0.55          0.85         0.96 o
  -5 -13   6          0.95          1.44         0.51 o
  -4 -13   6          0.30         -0.25         0.59 o
  -3 -13   6          7.92          8.09         1.17 o
  -2 -13   6          4.61          3.64         1.02 o
  -1 -13   6         53.94         55.93         3.24 o
   0 -13   6          2.80          3.72         1.05 o
   1 -13   6         56.26         56.96         3.29 o
   2 -13   6         16.58         15.59         2.09 o
   3 -13   6         12.42         14.93         1.84 o
   4 -13   6          8.49          9.61         1.96 o
   5 -13   6          0.49          1.20         1.32 o
 -12 -12   6          0.38         -0.01         1.06 o
 -11 -12   6          0.10          1.51         1.00 o
 -10 -12   6         14.34         16.01         2.41 o
  -9 -12   6         19.16         16.73         2.02 o
  -8 -12   6          0.26          3.33         1.16 o
  -7 -12   6        120.26        114.79         5.82 o
  -6 -12   6          2.56          3.54         0.95 o
  -5 -12   6          0.00          0.68         0.60 o
  -4 -12   6         17.08         16.59         1.28 o
  -3 -12   6          9.12          9.73         1.34 o
  -2 -12   6          0.24          0.46         0.89 o
  -1 -12   6         29.24         27.52         2.20 o
   0 -12   6         46.14         43.81         2.81 o
   1 -12   6         10.00         10.82         1.47 o
   2 -12   6         33.30         33.62         2.86 o
   3 -12   6          0.04          0.20         0.68 o
   4 -12   6          3.39          2.74         0.72 o
   5 -12   6         53.57         49.70         3.59 o
   6 -12   6          7.76          7.63         1.36 o
   7 -12   6          0.05          2.53         1.86 o
 -13 -11   6          0.70          0.11         1.20 o
 -12 -11   6          2.04          1.62         1.19 o
 -11 -11   6          1.72          1.12         1.04 o
 -10 -11   6         12.59         11.57         1.68 o
  -9 -11   6          0.01          0.34         1.11 o
  -8 -11   6         82.60         82.41         4.94 o
  -7 -11   6          5.82          9.69         1.51 o
  -6 -11   6          7.91          8.46         1.09 o
  -5 -11   6          8.55          9.08         0.93 o
  -4 -11   6         22.99         24.38         1.49 o
  -3 -11   6         14.37         18.24         1.50 o
  -2 -11   6          7.73          9.03         1.26 o
  -1 -11   6          0.91          1.79         0.72 o
   0 -11   6         15.51         15.66         1.65 o
   1 -11   6          0.05          1.13         0.63 o
   2 -11   6         13.88         13.01         1.40 o
   3 -11   6         57.88         58.97         3.13 o
   4 -11   6         43.70         44.21         2.53 o
   5 -11   6          6.81          6.34         1.23 o
   6 -11   6          0.01         -0.38         0.89 o
   7 -11   6          1.60          1.33         0.82 o
   8 -11   6          0.44         -0.17         0.72 o
 -13 -10   6          8.59         10.25         2.40 o
 -12 -10   6          1.18          3.01         0.95 o
 -11 -10   6         26.39         24.96         2.95 o
 -10 -10   6          1.62          2.44         0.83 o
  -9 -10   6          8.53         10.63         1.59 o
  -8 -10   6         66.66         71.95         3.82 o
  -7 -10   6         34.67         37.83         2.79 o
  -6 -10   6        214.18        223.97         5.37 o
  -5 -10   6         12.70         13.17         1.06 o
  -4 -10   6          8.15          6.67         0.84 o
  -3 -10   6        122.36        129.75         4.13 o
  -2 -10   6         10.49         10.41         1.26 o
  -1 -10   6         72.54         72.64         3.32 o
   0 -10   6          8.55          9.15         0.97 o
   1 -10   6          1.01          1.75         0.57 o
   2 -10   6          0.20          1.40         0.52 o
   3 -10   6          9.74         10.51         1.29 o
   4 -10   6          0.04          0.21         0.63 o
   5 -10   6         25.75         21.56         2.25 o
   6 -10   6          9.95          8.86         1.35 o
   7 -10   6          3.35          3.15         1.21 o
   8 -10   6          0.04          0.86         0.70 o
   9 -10   6          5.97          7.06         2.48 o
 -14  -9   6          0.04          0.83         1.38 o
 -13  -9   6          1.28          4.20         2.05 o
 -12  -9   6          0.03          2.15         1.40 o
 -11  -9   6          0.73          4.44         1.33 o
 -10  -9   6         20.50         21.20         2.18 o
  -9  -9   6         30.66         33.82         2.65 o
  -8  -9   6          8.79          7.99         1.74 o
  -7  -9   6         71.07         73.07         3.07 o
  -6  -9   6         71.70         74.00         2.42 o
  -5  -9   6         17.83         21.24         1.17 o
  -4  -9   6         19.56         16.01         1.16 o
  -3  -9   6         20.91         21.29         1.46 o
  -2  -9   6         13.61         12.37         1.16 o
  -1  -9   6          1.43          0.63         0.34 o
   0  -9   6          1.52          1.18         0.40 o
   1  -9   6         60.65         70.55         2.68 o
   2  -9   6         26.64         26.30         1.87 o
   3  -9   6          0.74          1.69         0.68 o
   4  -9   6          1.01          1.96         0.59 o
   5  -9   6         25.58         30.37         2.99 o
   6  -9   6         14.72         15.61         1.76 o
   7  -9   6          2.51          0.69         1.43 o
   8  -9   6          5.59          5.32         1.24 o
   9  -9   6         20.68         21.94         2.53 o
  10  -9   6          0.00         -0.08         1.03 o
 -14  -8   6          0.13          3.10         1.35 o
 -13  -8   6         10.93         12.07         2.89 o
 -12  -8   6          1.27          4.25         1.89 o
 -11  -8   6          0.75          2.06         0.98 o
 -10  -8   6         93.29         88.22         3.66 o
  -9  -8   6          1.60          2.47         0.82 o
  -8  -8   6         10.41          9.95         1.26 o
  -7  -8   6         92.48         98.62         3.49 o
  -6  -8   6          3.30          3.95         0.69 o
  -5  -8   6         64.80         78.23         2.11 o
  -4  -8   6          0.25         -0.18         0.38 o
  -3  -8   6          0.30          0.20         0.36 o
  -2  -8   6         29.11         28.27         1.30 o
  -1  -8   6         59.60         54.83         2.10 o
   0  -8   6          0.09          0.09         0.34 o
   1  -8   6          1.87          1.06         0.40 o
   2  -8   6         10.35         10.08         1.07 o
   3  -8   6          2.00          1.93         0.44 o
   4  -8   6          5.29          4.57         0.73 o
   5  -8   6         25.10         26.72         1.77 o
   6  -8   6         78.96         76.41         3.88 o
   7  -8   6         17.50         17.73         1.64 o
   8  -8   6          0.13          0.37         0.81 o
   9  -8   6          0.48          0.08         1.36 o
  10  -8   6         25.09         26.72         2.44 o
 -14  -7   6          5.66          4.59         1.79 o
 -13  -7   6          0.35         -0.93         0.93 o
 -12  -7   6          0.96          4.28         1.43 o
 -11  -7   6          0.26         -0.39         0.66 o
 -10  -7   6         34.46         31.10         2.51 o
  -9  -7   6          2.03          2.36         0.76 o
  -8  -7   6          0.01          1.81         0.56 o
  -7  -7   6          0.00         -0.25         0.41 o
  -6  -7   6         41.53         40.27         1.74 o
  -5  -7   6        105.38        107.86         2.36 o
  -4  -7   6         20.31         24.02         1.26 o
  -3  -7   6        240.10        232.75         4.62 o
  -2  -7   6         13.27         13.47         0.87 o
  -1  -7   6        376.19        393.84         8.24 o
   0  -7   6        164.37        168.33         3.41 o
   1  -7   6          8.38          9.58         0.84 o
   2  -7   6         14.57         13.62         1.14 o
   3  -7   6         33.43         32.79         1.80 o
   4  -7   6         33.40         38.31         1.76 o
   5  -7   6          1.05          1.17         0.51 o
   6  -7   6          5.05          5.04         0.81 o
   7  -7   6          2.67          2.86         0.66 o
   8  -7   6          4.69          4.61         0.83 o
   9  -7   6          3.22          3.57         0.93 o
  10  -7   6         22.71         28.54         2.80 o
  11  -7   6          1.06          2.75         1.18 o
 -14  -6   6          8.60          8.12         1.52 o
 -13  -6   6          0.95          0.57         0.85 o
 -12  -6   6          5.76          6.01         1.55 o
 -11  -6   6         17.18         15.69         1.95 o
 -10  -6   6          0.87          1.72         0.81 o
  -9  -6   6         25.40         24.06         1.78 o
  -8  -6   6          2.28          2.71         0.73 o
  -7  -6   6         21.25         18.71         1.16 o
  -6  -6   6         12.54         11.44         0.78 o
  -5  -6   6        216.46        205.65         3.29 o
  -4  -6   6        332.66        354.43         6.21 o
  -3  -6   6         40.85         40.30         1.25 o
  -2  -6   6         44.75         43.08         1.35 o
  -1  -6   6         18.29         16.49         0.97 o
   0  -6   6        168.19        176.78         3.32 o
   1  -6   6        213.98        239.65         4.03 o
   2  -6   6         20.28         17.08         1.18 o
   3  -6   6        140.55        127.18         3.38 o
   4  -6   6         57.90         56.15         2.17 o
   5  -6   6          0.06          0.13         0.40 o
   6  -6   6         37.08         36.84         1.94 o
   7  -6   6          0.05          0.47         0.44 o
   8  -6   6          9.61         11.09         1.16 o
   9  -6   6          7.04          7.16         1.16 o
  10  -6   6          0.12         -0.05         0.76 o
  11  -6   6         28.00         27.86         2.63 o
  12  -6   6          2.40          3.11         1.76 o
 -15  -5   6         10.21          7.11         1.84 o
 -14  -5   6          0.34          0.06         1.05 o
 -13  -5   6         13.20         12.91         1.78 o
 -12  -5   6         28.75         29.63         2.53 o
 -11  -5   6         32.20         33.72         3.14 o
 -10  -5   6          5.17          5.44         1.27 o
  -9  -5   6         27.91         31.49         2.38 o
  -8  -5   6          4.00          6.23         0.96 o
  -7  -5   6        327.69        301.80        10.26 o
  -6  -5   6         27.84         26.86         1.11 o
  -5  -5   6         35.86         33.10         1.19 o
  -4  -5   6          2.78          1.56         0.34 o
  -3  -5   6        159.07        159.22         4.39 o
  -2  -5   6         12.94         17.23         0.90 o
  -1  -5   6        241.93        264.70         3.80 o
   0  -5   6         18.36         18.15         0.99 o
   1  -5   6          9.49          9.55         0.73 o
   2  -5   6          9.17          9.29         0.82 o
   3  -5   6         89.79        104.39         2.88 o
   4  -5   6         90.21         81.82         2.46 o
   5  -5   6          0.06          0.16         0.49 o
   6  -5   6          1.93          1.70         0.44 o
   7  -5   6         47.10         52.51         2.33 o
   8  -5   6          2.80          2.90         0.76 o
   9  -5   6          9.04          9.43         1.29 o
  10  -5   6          2.74          2.75         1.05 o
  11  -5   6          0.56          2.21         0.85 o
  12  -5   6          0.95          3.29         1.16 o
 -15  -4   6         23.85         22.94         3.29 o
 -14  -4   6          2.14          2.15         1.07 o
 -13  -4   6          3.39          1.68         1.14 o
 -12  -4   6         21.73         16.73         1.92 o
 -11  -4   6         81.14         82.63         4.81 o
 -10  -4   6         14.76         17.14         2.14 o
  -9  -4   6          0.70          0.87         0.88 o
  -8  -4   6          1.37          1.15         0.64 o
  -7  -4   6         41.61         34.48         1.42 o
  -6  -4   6         28.56         28.57         1.25 o
  -5  -4   6        284.33        299.07         6.55 o
  -4  -4   6          2.78          2.54         0.30 o
  -3  -4   6         94.90        110.78         3.21 o
  -2  -4   6         81.50         79.13         1.66 o
  -1  -4   6         76.63         84.94         1.93 o
   0  -4   6         28.42         28.58         0.99 o
   1  -4   6         14.25         12.32         0.66 o
   2  -4   6         16.10         13.32         0.94 o
   3  -4   6         62.84         65.72         2.15 o
   4  -4   6        582.83        570.07         9.15 o
   5  -4   6          0.25          0.68         0.39 o
   6  -4   6          0.25          0.61         0.39 o
   7  -4   6         42.82         42.32         1.98 o
   8  -4   6          0.01          1.13         0.46 o
   9  -4   6         87.88         94.28         3.50 o
  10  -4   6          5.58          4.92         0.86 o
  11  -4   6         30.46         34.95         2.52 o
  12  -4   6          4.48          6.04         1.49 o
  13  -4   6          7.52          2.79         1.41 o
 -15  -3   6          0.29          2.09         1.12 o
 -14  -3   6         18.66         20.23         2.22 o
 -13  -3   6         11.10         11.01         1.72 o
 -12  -3   6          0.47         -0.48         0.74 o
 -11  -3   6         27.27         27.52         2.56 o
 -10  -3   6          3.70          4.46         0.94 o
  -9  -3   6         12.58         12.85         1.53 o
  -8  -3   6          3.04          1.63         0.66 o
  -7  -3   6         67.85         53.43         2.42 o
  -6  -3   6        280.22        260.98         8.54 o
  -5  -3   6          6.89          9.75         0.57 o
  -4  -3   6          1.91          3.55         0.29 o
  -3  -3   6          1.88          3.41         0.32 o
  -2  -3   6         84.29         77.38         1.37 o
  -1  -3   6        363.26        425.98         6.38 o
   0  -3   6         47.29         50.76         1.35 o
   1  -3   6        468.69        479.37         4.67 o
   2  -3   6          3.87          4.62         0.53 o
   3  -3   6          0.47          0.23         0.31 o
   4  -3   6        420.34        411.79         8.45 o
   5  -3   6         13.49         15.53         0.86 o
   6  -3   6          1.59          1.05         0.51 o
   7  -3   6          1.79          1.81         0.53 o
   8  -3   6          0.67          1.08         0.47 o
   9  -3   6        102.52        112.04         3.68 o
  10  -3   6          4.79          5.66         0.92 o
  11  -3   6          2.60          3.24         0.88 o
  12  -3   6         18.53         18.84         2.24 o
  13  -3   6         13.57         15.22         2.07 o
 -15  -2   6         20.22         13.69         3.56 o
 -14  -2   6         32.25         33.45         2.84 o
 -13  -2   6          9.82         11.50         1.51 o
 -12  -2   6         16.02         16.41         1.58 o
 -11  -2   6         34.16         35.40         3.00 o
 -10  -2   6          4.22          4.91         0.81 o
  -9  -2   6          1.09          0.54         0.53 o
  -8  -2   6         66.72         62.58         2.05 o
  -7  -2   6         21.55         17.56         1.08 o
  -6  -2   6         46.98         44.68         2.09 o
  -5  -2   6          0.39          0.59         0.20 o
  -4  -2   6         43.68         38.76         1.30 o
  -3  -2   6         23.44         27.65         0.81 o
  -2  -2   6        700.37        704.92        12.90 o
  -1  -2   6         73.88         80.16         2.06 o
   0  -2   6        218.49        253.87         4.18 o
   1  -2   6          1.94          1.89         0.24 o
   2  -2   6        192.30        214.26         3.49 o
   3  -2   6          1.57          2.22         0.27 o
   4  -2   6          0.31          0.36         0.25 o
   5  -2   6        147.42        146.45         2.64 o
   6  -2   6        162.68        160.11         3.33 o
   7  -2   6         33.84         32.88         1.46 o
   8  -2   6         17.89         18.77         1.34 o
   9  -2   6          0.78          1.19         0.48 o
  10  -2   6         43.70         49.09         2.32 o
  11  -2   6          0.00          0.92         1.73 o
  12  -2   6          0.77          1.09         0.82 o
  13  -2   6          0.09         -0.59         1.14 o
 -14  -1   6          6.48          8.59         1.34 o
 -13  -1   6          6.79          7.65         1.40 o
 -12  -1   6         75.64         79.73         3.85 o
 -11  -1   6          4.05          4.06         0.91 o
 -10  -1   6         24.23         23.50         1.53 o
  -9  -1   6         24.77         25.55         1.51 o
  -8  -1   6         81.16         75.64         2.15 o
  -7  -1   6         30.71         23.73         1.20 o
  -6  -1   6          4.00          3.51         0.42 o
  -5  -1   6        108.95        102.01         5.84 o
  -4  -1   6          8.81          6.32         1.28 o
  -3  -1   6         23.87         28.16         0.80 o
  -2  -1   6        140.41        138.09         3.10 o
  -1  -1   6         82.80         65.42         2.21 o
   0  -1   6        150.16        130.04         2.50 o
   1  -1   6         72.56         80.17         1.62 o
   2  -1   6        608.79        649.64        13.47 o
   3  -1   6        209.96        209.06         4.26 o
   4  -1   6          0.28          1.12         0.24 o
   5  -1   6       1117.33       1087.07        15.32 o
   6  -1   6         74.15         77.59         2.00 o
   7  -1   6          6.70          6.22         0.61 o
   8  -1   6          3.00          3.64         0.66 o
   9  -1   6         11.87         14.25         1.21 o
  10  -1   6         40.88         41.89         2.43 o
  11  -1   6         14.41         15.49         1.60 o
  12  -1   6          0.00         -0.84         0.84 o
  13  -1   6          3.22          2.27         0.95 o
  14  -1   6          0.86          2.22         0.89 o
 -14   0   6         21.14         17.90         1.88 o
 -13   0   6          0.24          2.22         1.03 o
 -12   0   6          0.31          0.74         1.13 o
 -11   0   6          1.42          2.21         0.65 o
 -10   0   6          0.25          0.63         0.55 o
  -9   0   6         33.82         34.30         1.59 o
  -8   0   6        222.75        213.36         4.09 o
  -7   0   6         11.61         10.00         0.79 o
  -6   0   6         32.74         31.50         1.25 o
  -5   0   6        151.71        147.38         2.50 o
  -4   0   6        220.32        202.03         3.06 o
  -3   0   6        154.56        157.64         2.94 o
  -2   0   6        121.49        132.18         2.24 o
  -1   0   6        849.46        985.24        12.01 o
   0   0   6          0.76          0.76         0.17 o
   1   0   6        685.94        728.68        11.28 o
   2   0   6         73.17         64.05         1.23 o
   3   0   6          0.04          0.50         0.18 o
   4   0   6          0.00          1.34         0.22 o
   5   0   6         34.84         33.22         1.09 o
   6   0   6        125.42        125.30         2.40 o
   7   0   6        252.91        265.53         5.72 o
   8   0   6         16.42         16.67         1.18 o
   9   0   6          0.84         -0.05         0.37 o
  10   0   6          0.31          1.04         0.68 o
  11   0   6         49.17         53.22         2.59 o
  12   0   6          0.00          0.03         0.93 o
  13   0   6          3.61          2.83         1.06 o
  14   0   6          7.88          8.06         1.25 o
 -14   1   6          1.34          2.09         1.60 o
 -13   1   6          0.17          0.27         1.13 o
 -12   1   6          0.06          0.05         0.49 o
 -11   1   6          7.49          7.10         0.84 o
 -10   1   6         51.71         50.45         2.25 o
  -9   1   6          8.41          9.44         1.02 o
  -8   1   6          4.71          5.49         0.67 o
  -7   1   6        304.43        304.85         4.68 o
  -6   1   6        310.97        300.96         4.32 o
  -5   1   6          2.15          1.70         0.34 o
  -4   1   6         46.56         54.10         1.44 o
  -3   1   6         46.64         44.54         1.01 o
  -2   1   6        122.92        136.26         2.29 o
  -1   1   6         32.14         33.31         0.85 o
   0   1   6        154.65        158.52         3.09 o
   1   1   6       1448.77       1477.22        19.66 o
   2   1   6          2.03          2.59         0.25 o
   3   1   6        563.88        587.86         4.81 o
   4   1   6         88.59         88.00         1.73 o
   5   1   6         40.49         39.39         1.35 o
   6   1   6        118.16        112.96         3.00 o
   7   1   6          2.02          2.12         0.54 o
   8   1   6          8.56          7.23         0.79 o
   9   1   6        106.60        112.56         2.86 o
  10   1   6          4.10          5.36         0.94 o
  11   1   6          1.22          1.76         0.60 o
  12   1   6          2.65          1.77         0.91 o
  13   1   6          0.05          0.23         0.85 o
  14   1   6          4.30          2.12         1.09 o
 -14   2   6          4.46          8.36         2.20 o
 -13   2   6         32.29         35.31         3.40 o
 -12   2   6          0.54          0.11         0.58 o
 -11   2   6          0.09          0.16         0.62 o
 -10   2   6          9.99         11.07         1.01 o
  -9   2   6          0.97          2.73         0.60 o
  -8   2   6         15.77         15.28         1.16 o
  -7   2   6         14.66         14.77         0.87 o
  -6   2   6        103.36        103.90         2.43 o
  -5   2   6          3.41          4.25         0.44 o
  -4   2   6          5.51          5.38         0.41 o
  -3   2   6        227.23        216.56         3.37 o
  -2   2   6         20.47         14.18         0.78 o
  -1   2   6         13.76         12.50         0.55 o
   0   2   6       4027.35       4360.41        71.74 o
   1   2   6          2.14          2.06         0.26 o
   2   2   6        322.83        329.05         4.20 o
   3   2   6         27.92         24.76         0.85 o
   4   2   6         37.08         40.63         0.96 o
   5   2   6        214.28        225.00         2.52 o
   6   2   6         43.57         46.21         1.36 o
   7   2   6        927.76        959.76        11.60 o
   8   2   6         20.08         19.30         1.05 o
   9   2   6         40.59         36.61         1.65 o
  10   2   6        100.63        100.99         3.82 o
  11   2   6         35.48         36.26         2.06 o
  12   2   6          0.79          1.15         0.78 o
  13   2   6         15.95         14.99         1.73 o
  14   2   6          4.03          4.02         1.21 o
 -13   3   6          3.29          2.32         0.85 o
 -12   3   6          0.10          0.46         0.74 o
 -11   3   6          6.13          6.66         1.08 o
 -10   3   6         14.74         15.79         1.35 o
  -9   3   6          7.20          7.82         0.85 o
  -8   3   6          1.98          2.40         0.59 o
  -7   3   6          2.96          3.20         0.53 o
  -6   3   6          2.59          2.40         0.42 o
  -5   3   6         15.49         12.52         0.93 o
  -4   3   6        148.18        144.14         2.56 o
  -3   3   6          7.77          9.13         0.52 o
  -2   3   6         48.40         46.55         1.01 o
  -1   3   6        103.12        117.43         2.35 o
   0   3   6         50.10         51.55         1.55 o
   1   3   6         44.78         49.48         1.64 o
   2   3   6        367.83        391.63         6.41 o
   3   3   6         24.61         21.83         0.94 o
   4   3   6       1105.62       1153.28        13.39 o
   5   3   6          1.39          1.94         0.32 o
   6   3   6          7.68         10.40         0.66 o
   7   3   6         36.80         37.17         1.30 o
   8   3   6         38.56         35.38         1.44 o
   9   3   6         91.18         86.48         2.49 o
  10   3   6         11.44          9.79         1.02 o
  11   3   6         27.75         27.74         1.94 o
  12   3   6          9.67         11.71         1.48 o
  13   3   6          1.30          1.68         0.89 o
  14   3   6          0.01         -0.90         2.41 o
 -13   4   6          0.92          0.19         1.25 o
 -12   4   6          1.03          0.93         0.63 o
 -11   4   6          1.52          1.65         0.67 o
 -10   4   6          9.73         11.74         1.34 o
  -9   4   6          3.85          2.50         0.62 o
  -8   4   6         11.83         12.51         1.22 o
  -7   4   6         20.12         20.73         1.41 o
  -6   4   6        312.05        325.36         5.31 o
  -5   4   6        221.14        227.41         4.66 o
  -4   4   6        350.77        329.17         4.91 o
  -3   4   6          9.18         10.71         0.64 o
  -2   4   6          0.17          0.85         0.19 o
  -1   4   6        319.06        344.66         8.02 o
   0   4   6        223.88        251.43         9.15 o
   1   4   6        170.96        198.49         5.28 o
   2   4   6         66.87         71.89         1.90 o
   3   4   6         21.40         21.91         1.00 o
   4   4   6        110.46        111.24         2.37 o
   5   4   6         35.12         35.16         1.45 o
   6   4   6        124.37        135.78         2.60 o
   7   4   6         40.54         39.27         1.49 o
   8   4   6        179.92        172.79         4.01 o
   9   4   6         14.95         13.50         1.09 o
  10   4   6          0.91          0.54         0.46 o
  11   4   6         17.79         19.12         1.32 o
  12   4   6         10.58         12.04         1.60 o
  13   4   6         27.68         32.92         4.26 o
  14   4   6          1.89          1.93         1.64 o
  15   4   6          3.07          3.07         1.40 o
 -12   5   6          4.23          4.69         1.02 o
 -11   5   6          8.68          8.68         1.28 o
 -10   5   6          0.00          0.56         0.62 o
  -9   5   6          5.17          6.30         1.00 o
  -8   5   6          1.47          2.70         0.71 o
  -7   5   6          5.64          7.15         1.06 o
  -6   5   6         62.36         52.17         2.37 o
  -5   5   6          5.49          6.74         0.73 o
  -4   5   6          0.55          0.56         0.44 o
  -3   5   6        199.53        227.38         3.54 o
  -2   5   6          4.51         11.07         0.86 o
  -1   5   6          0.64          1.18         0.25 o
   0   5   6         55.32         63.81         1.71 o
   1   5   6        128.33        147.03         2.99 o
   2   5   6          8.08         10.04         0.72 o
   3   5   6         26.80         29.52         1.24 o
   4   5   6          9.44         10.81         0.71 o
   5   5   6          7.84          8.46         0.69 o
   6   5   6          0.54          0.36         0.31 o
   7   5   6          2.52          2.41         0.52 o
   8   5   6          0.20          0.07         0.32 o
   9   5   6         50.74         49.45         1.80 o
  10   5   6          7.04          7.26         0.85 o
  11   5   6          2.61          2.83         0.61 o
  12   5   6         27.14         26.43         2.71 o
  13   5   6          0.41          2.60         1.28 o
  14   5   6          1.74          4.42         2.21 o
  15   5   6          4.27          9.32         2.53 o
 -12   6   6         34.77         38.26         2.70 o
 -11   6   6         15.55         19.41         1.86 o
 -10   6   6          2.98          0.56         0.74 o
  -9   6   6          1.56          1.54         0.72 o
  -8   6   6         12.06          9.65         1.19 o
  -7   6   6         18.12         14.34         1.39 o
  -6   6   6         41.65         41.43         2.18 o
  -5   6   6          0.00          0.38         0.42 o
  -4   6   6        172.18        165.96         3.46 o
  -3   6   6        543.39        556.94         6.53 o
  -2   6   6         70.35         61.54         1.61 o
  -1   6   6          0.76          2.24         0.39 o
   0   6   6         93.91        111.53         2.51 o
   1   6   6        113.10        115.20         2.95 o
   2   6   6         12.07         14.64         0.82 o
   3   6   6         17.10         17.04         0.91 o
   4   6   6         15.59         15.85         0.93 o
   5   6   6         48.88         51.37         1.58 o
   6   6   6          1.45          1.24         0.35 o
   7   6   6         38.58         37.82         1.63 o
   8   6   6         54.01         52.75         2.06 o
   9   6   6          8.13          8.46         0.76 o
  10   6   6          0.15          0.60         0.42 o
  11   6   6          6.17          3.47         0.87 o
  12   6   6          0.01          0.15         0.84 o
  13   6   6         18.18         16.98         2.28 o
  14   6   6          0.24          0.42         1.07 o
  15   6   6          0.02          1.45         1.63 o
 -11   7   6         28.75         34.28         2.48 o
 -10   7   6         46.83         44.96         3.09 o
  -9   7   6          2.63          1.13         1.74 o
  -8   7   6         51.00         55.88         2.81 o
  -7   7   6          6.37          6.30         1.00 o
  -6   7   6         17.82         18.66         1.51 o
  -5   7   6          2.23          1.72         0.51 o
  -4   7   6          2.36          3.28         0.65 o
  -3   7   6        283.31        285.35         4.61 o
  -2   7   6        426.98        460.31         7.09 o
  -1   7   6         54.14         50.52         1.77 o
   0   7   6          4.37          5.04         0.63 o
   1   7   6        142.51        147.84         5.60 o
   2   7   6         42.34         43.01         1.18 o
   3   7   6         77.90         83.37         2.70 o
   4   7   6         18.00         16.93         0.81 o
   5   7   6         42.36         43.22         1.34 o
   6   7   6         97.60        100.37         2.41 o
   7   7   6          2.46          3.10         0.52 o
   8   7   6          2.15          1.14         0.45 o
   9   7   6         23.24         24.73         1.48 o
  10   7   6          0.15         -0.49         0.49 o
  11   7   6          0.78          1.70         0.63 o
  12   7   6         22.91         22.66         2.53 o
  13   7   6         12.69         12.52         2.07 o
  14   7   6          1.63         -0.05         1.77 o
 -11   8   6          0.86          2.27         1.56 o
 -10   8   6          0.70          1.63         0.88 o
  -9   8   6          1.40          0.97         0.74 o
  -8   8   6          4.58          3.78         0.90 o
  -7   8   6          0.57          1.39         0.64 o
  -6   8   6         18.00         19.07         1.62 o
  -5   8   6         43.65         47.34         2.38 o
  -4   8   6         34.33         31.22         1.85 o
  -3   8   6          1.19          0.86         0.39 o
  -2   8   6        437.67        465.87         6.09 o
  -1   8   6         89.79         94.58         2.53 o
   0   8   6         43.87         45.39         2.27 o
   1   8   6          3.05          2.43         0.46 o
   2   8   6         32.62         35.46         2.22 o
   3   8   6         95.32         91.19         4.01 o
   4   8   6        183.35        185.50         5.08 o
   5   8   6         16.43         17.34         1.09 o
   6   8   6         95.17        101.26         2.49 o
   7   8   6        145.69        154.11         3.82 o
   8   8   6          5.05          4.82         0.64 o
   9   8   6          1.56          1.55         0.45 o
  10   8   6          5.01          4.81         0.78 o
  11   8   6          1.67          1.80         0.63 o
  12   8   6          0.77          0.72         0.67 o
  13   8   6          2.54          2.45         0.81 o
  14   8   6          0.41          1.25         0.83 o
 -10   9   6          6.23          6.79         1.79 o
  -9   9   6          0.72         -1.21         2.10 o
  -8   9   6         10.13          9.19         1.31 o
  -7   9   6          0.26          1.02         1.03 o
  -6   9   6          0.70          0.53         0.49 o
  -5   9   6         48.23         55.70         2.62 o
  -4   9   6         11.23         11.24         1.16 o
  -3   9   6          8.88         11.17         1.15 o
  -2   9   6         88.12         90.67         3.94 o
  -1   9   6        258.21        297.63         6.52 o
   0   9   6        333.84        359.05        13.28 o
   1   9   6        103.85        105.17         5.56 o
   2   9   6          3.86          1.84         0.46 o
   3   9   6         10.59         10.16         1.00 o
   4   9   6         68.89         67.39         2.93 o
   5   9   6         23.21         23.68         1.42 o
   6   9   6         29.27         30.06         1.69 o
   7   9   6          0.96          1.13         0.45 o
   8   9   6         20.11         19.34         1.49 o
   9   9   6          8.99         10.46         1.21 o
  10   9   6          0.20          0.55         0.71 o
  11   9   6          2.14          2.59         0.74 o
  12   9   6          0.21          0.18         0.77 o
  13   9   6          1.92         -0.09         0.92 o
  14   9   6          0.12          0.66         1.38 o
  -9  10   6         25.42         21.84         2.68 o
  -8  10   6          0.38         -0.13         1.96 o
  -7  10   6          0.60          0.90         1.02 o
  -6  10   6          2.17          2.71         1.18 o
  -5  10   6          1.82          2.58         0.90 o
  -4  10   6         14.14         16.08         1.68 o
  -3  10   6          1.43          2.80         0.70 o
  -2  10   6          1.01          0.61         0.70 o
  -1  10   6         46.99         45.67         2.80 o
   0  10   6          0.73          2.17         0.90 o
   1  10   6          2.20          4.14         1.09 o
   2  10   6         59.59         65.18         3.42 o
   3  10   6          0.02          0.18         0.37 o
   4  10   6         11.90         11.75         1.00 o
   5  10   6         25.41         24.09         1.70 o
   6  10   6          0.03          1.93         0.74 o
   7  10   6         13.30         14.31         1.52 o
   8  10   6          4.19          3.80         1.01 o
   9  10   6         10.90         10.89         1.29 o
  10  10   6          0.03         -0.30         0.83 o
  11  10   6         12.14         11.84         1.63 o
  12  10   6          3.31          3.08         1.04 o
  13  10   6          0.83          1.68         0.97 o
  14  10   6          0.18          0.11         1.77 o
  -8  11   6          2.43          0.84         0.96 o
  -7  11   6          0.00          0.79         1.05 o
  -6  11   6         20.67         20.99         7.43 o
  -5  11   6         52.23         66.07         4.31 o
  -4  11   6         20.73         22.83         2.36 o
  -3  11   6          8.82         10.93         1.25 o
  -2  11   6          0.11          1.64         0.78 o
  -1  11   6          0.64          0.79         0.70 o
   0  11   6         47.32         52.80         2.94 o
   1  11   6          6.97          7.13         1.46 o
   2  11   6         24.93         22.79         1.90 o
   3  11   6          7.56          7.33         1.12 o
   4  11   6          1.97          0.95         0.44 o
   5  11   6          1.48          1.52         0.53 o
   6  11   6          7.76          9.02         1.28 o
   7  11   6          5.67          5.73         1.11 o
   8  11   6         20.49         21.21         1.72 o
   9  11   6          4.44          4.36         0.85 o
  10  11   6          2.29          3.64         0.92 o
  11  11   6         27.95         30.62         2.67 o
  12  11   6          0.02          0.31         0.77 o
  13  11   6          1.33          1.38         1.17 o
  -7  12   6          4.45          3.06         1.37 o
  -6  12   6          6.86          6.49         1.99 o
  -5  12   6          4.07          5.50         1.68 o
  -4  12   6         13.08         12.41         2.48 o
  -3  12   6          6.03          3.47         1.25 o
  -2  12   6          5.01          6.77         1.04 o
  -1  12   6          5.98          5.28         0.87 o
   0  12   6          4.87          6.54         1.27 o
   1  12   6          1.88          2.45         1.16 o
   2  12   6          0.40         -0.20         0.58 o
   3  12   6          0.04          1.22         0.76 o
   4  12   6         40.26         41.80         2.37 o
   5  12   6          0.07          1.30         0.62 o
   6  12   6          0.01          0.43         0.72 o
   7  12   6         16.90         17.49         2.11 o
   8  12   6          0.05          0.45         0.79 o
   9  12   6          5.21          2.84         1.02 o
  10  12   6          0.43         -0.22         0.74 o
  11  12   6          0.33          2.06         0.88 o
  12  12   6          0.70          1.71         0.91 o
  13  12   6          2.36          2.13         0.95 o
  -6  13   6          1.86          2.94         1.38 o
  -5  13   6         15.15         15.99         3.00 o
  -4  13   6         14.78         12.99         2.60 o
  -3  13   6          3.83          6.21         1.91 o
  -2  13   6          2.01          3.59         0.96 o
  -1  13   6         24.89         26.74         2.42 o
   0  13   6         11.34         12.38         1.38 o
   1  13   6          1.88          1.73         0.68 o
   2  13   6         23.36         22.38         2.00 o
   3  13   6          0.51          0.70         0.63 o
   4  13   6          0.26          1.71         0.84 o
   5  13   6         17.31         18.29         2.27 o
   6  13   6         11.17         12.40         1.89 o
   7  13   6         11.07         14.01         1.66 o
   8  13   6          8.86         11.90         1.66 o
   9  13   6         48.68         44.33         3.11 o
  10  13   6          1.06         -0.33         0.61 o
  11  13   6          3.17          1.27         0.81 o
  12  13   6         11.74         14.09         1.86 o
  -5  14   6          0.14          0.95         1.20 o
  -4  14   6          5.31          4.94         1.73 o
  -3  14   6         20.00         17.98         2.97 o
  -2  14   6          6.28          6.79         1.91 o
  -1  14   6         17.04         16.36         1.95 o
   0  14   6          7.03          8.92         1.41 o
   1  14   6         10.05         10.65         1.39 o
   2  14   6          6.53          7.09         1.61 o
   3  14   6         10.23         13.70         1.69 o
   4  14   6          0.70          1.60         1.39 o
   5  14   6          0.11          2.30         1.09 o
   6  14   6         15.48         20.51         2.48 o
   7  14   6          0.52          2.54         1.23 o
   8  14   6          1.36          2.07         1.17 o
   9  14   6          3.06          5.55         1.20 o
  10  14   6          5.07          3.50         0.86 o
  11  14   6          4.66          4.22         1.09 o
  -3  15   6          4.38          5.26         1.85 o
  -2  15   6          2.94          2.26         0.88 o
  -1  15   6          4.52          2.81         1.96 o
   0  15   6          7.99          7.02         1.70 o
   1  15   6         35.80         38.98         3.06 o
   2  15   6         22.33         27.08         2.35 o
   3  15   6          5.56          8.45         3.18 o
   4  15   6         11.65         11.11         2.32 o
   5  15   6          3.07          1.92         1.22 o
   6  15   6          1.56          2.17         1.17 o
   7  15   6          1.96          3.17         1.77 o
   8  15   6         15.50         22.10         2.75 o
   9  15   6          1.24          2.41         0.96 o
  10  15   6         19.93         20.17         2.58 o
  -1  16   6          3.26          4.38         1.48 o
   0  16   6         21.77         23.04         2.65 o
   1  16   6          2.97          5.02         1.33 o
   2  16   6          1.12         -0.14         0.74 o
   3  16   6          0.08          0.21         0.75 o
   4  16   6          0.18          0.57         0.93 o
   5  16   6          0.00          0.95         1.17 o
   6  16   6          1.39          0.10         1.10 o
   7  16   6          0.61          1.42         1.51 o
   8  16   6          0.85         -0.26         1.11 o
  -6 -16   7          0.00         -1.88         1.88 o
  -5 -16   7          0.07         -0.76         1.45 o
  -4 -16   7          0.53          2.52         1.11 o
  -3 -16   7          0.11         -1.83         1.83 o
  -2 -16   7          3.72          4.23         2.25 o
  -8 -15   7          0.01         -0.69         1.03 o
  -7 -15   7          0.54          0.22         0.82 o
  -6 -15   7         16.90         13.44         2.11 o
  -5 -15   7          4.95          3.15         1.13 o
  -4 -15   7         11.89         10.30         1.96 o
  -3 -15   7          3.27          1.77         1.25 o
  -2 -15   7          6.91          3.76         1.05 o
  -1 -15   7          0.16          0.51         0.73 o
   0 -15   7          2.31          0.96         0.75 o
   1 -15   7          0.04          0.01         1.00 o
 -10 -14   7          0.22          2.29         1.37 o
  -9 -14   7          5.64          3.92         1.21 o
  -8 -14   7          0.03         -0.25         0.73 o
  -7 -14   7          5.67          4.16         1.08 o
  -6 -14   7          3.60          2.97         0.78 o
  -5 -14   7          2.45          0.34         0.74 o
  -4 -14   7          0.12         -0.40         0.70 o
  -3 -14   7          3.20          3.01         0.78 o
  -2 -14   7         13.55         12.98         1.56 o
  -1 -14   7          1.35          0.88         0.90 o
   0 -14   7         39.94         36.74         2.70 o
   1 -14   7          2.83          2.81         1.11 o
   2 -14   7          2.77          3.58         1.08 o
   3 -14   7         39.94         42.05         3.54 o
 -11 -13   7          1.15          3.02         1.53 o
 -10 -13   7          2.04          0.89         0.88 o
  -9 -13   7         10.48          9.47         1.57 o
  -8 -13   7          2.53          2.92         1.08 o
  -7 -13   7          0.26          1.32         0.81 o
  -6 -13   7          0.26          1.66         0.75 o
  -5 -13   7          9.46          7.54         1.17 o
  -4 -13   7          0.51          0.81         0.63 o
  -3 -13   7         27.09         26.65         2.02 o
  -2 -13   7          2.13          1.82         0.72 o
  -1 -13   7          0.21          0.80         1.01 o
   0 -13   7         32.31         27.25         2.29 o
   1 -13   7         14.53         16.14         2.13 o
   2 -13   7          1.26          0.13         0.79 o
   3 -13   7         83.54         88.64         4.31 o
   4 -13   7         11.92         13.60         2.15 o
   5 -13   7         10.13         12.17         1.91 o
 -12 -12   7          0.73          2.27         1.13 o
 -11 -12   7         19.14         19.27         2.71 o
 -10 -12   7          0.56         -0.86         0.86 o
  -9 -12   7          5.20          4.57         1.13 o
  -8 -12   7         35.11         31.35         3.69 o
  -7 -12   7          3.71          6.35         1.47 o
  -6 -12   7         42.16         42.35         2.68 o
  -5 -12   7         10.36          9.65         1.30 o
  -4 -12   7         14.90         13.29         1.25 o
  -3 -12   7          5.79          3.62         0.64 o
  -2 -12   7         11.64         11.22         1.42 o
  -1 -12   7         14.64         14.00         1.66 o
   0 -12   7          5.51          5.11         1.04 o
   1 -12   7          0.71          1.69         0.96 o
   2 -12   7         38.81         37.45         3.11 o
   3 -12   7          0.13          1.09         0.83 o
   4 -12   7          1.01          3.74         0.97 o
   5 -12   7         26.98         27.76         2.42 o
   6 -12   7          2.17          0.84         0.64 o
 -12 -11   7          0.20          1.16         1.25 o
 -11 -11   7          0.00         -0.42         1.32 o
 -10 -11   7          0.36         -0.87         0.87 o
  -9 -11   7          0.01         -0.36         0.79 o
  -8 -11   7         13.53         16.65         2.05 o
  -7 -11   7          0.19          0.75         1.07 o
  -6 -11   7          1.13          1.35         0.94 o
  -5 -11   7          3.57          3.32         0.77 o
  -4 -11   7        100.63         96.12         2.97 o
  -3 -11   7          1.21          1.52         0.56 o
  -2 -11   7        133.89        133.83         4.73 o
  -1 -11   7          6.21          7.55         1.55 o
   0 -11   7          1.71          1.86         0.72 o
   1 -11   7         45.16         44.05         2.76 o
   2 -11   7          6.92          7.90         1.42 o
   3 -11   7         33.69         35.88         2.45 o
   4 -11   7          1.34          1.00         0.50 o
   5 -11   7         54.30         50.67         3.58 o
   6 -11   7          5.07          4.57         1.00 o
   7 -11   7          1.56          1.62         1.14 o
 -13 -10   7          3.67          5.78         2.38 o
 -12 -10   7          0.61          2.41         2.10 o
 -11 -10   7          6.06          7.16         2.25 o
 -10 -10   7          6.40          6.54         1.26 o
  -9 -10   7          4.90          5.06         1.19 o
  -8 -10   7          2.67          5.74         1.33 o
  -7 -10   7        126.45        125.33         5.82 o
  -6 -10   7         22.55         25.59         2.00 o
  -5 -10   7          1.33          1.22         0.48 o
  -4 -10   7          5.93          4.96         0.98 o
  -3 -10   7          7.89          7.31         1.03 o
  -2 -10   7         55.78         57.70         2.97 o
  -1 -10   7          0.36          1.97         0.79 o
   0 -10   7         76.30         77.63         3.52 o
   1 -10   7          7.72          6.96         0.91 o
   2 -10   7          0.02          0.09         0.51 o
   3 -10   7          0.31          0.73         0.64 o
   4 -10   7         16.80         14.16         1.41 o
   5 -10   7          5.40          3.67         0.97 o
   6 -10   7          3.74          3.16         0.87 o
   7 -10   7          1.85          1.39         0.75 o
   8 -10   7          1.03          0.66         0.64 o
 -14  -9   7          0.89          2.40         1.41 o
 -13  -9   7         17.75         17.72         3.49 o
 -12  -9   7          2.22          5.11         1.62 o
 -11  -9   7          0.01         -0.18         0.92 o
 -10  -9   7         14.28         14.29         1.83 o
  -9  -9   7         13.57         12.82         1.72 o
  -8  -9   7          4.20          2.98         1.05 o
  -7  -9   7         23.32         23.47         1.84 o
  -6  -9   7        182.69        171.93         4.71 o
  -5  -9   7          0.07          0.46         0.32 o
  -4  -9   7          6.83          6.84         0.78 o
  -3  -9   7          6.34          6.91         0.97 o
  -2  -9   7          7.77         10.69         1.27 o
  -1  -9   7         15.64         14.67         1.51 o
   0  -9   7          0.22          0.47         0.39 o
   1  -9   7         22.32         23.06         1.81 o
   2  -9   7         42.68         47.09         2.36 o
   3  -9   7          0.23          0.25         0.43 o
   4  -9   7         27.93         23.79         1.65 o
   5  -9   7         15.33         14.88         1.50 o
   6  -9   7         87.00         82.37         4.44 o
   7  -9   7          1.12          1.04         0.72 o
   8  -9   7          3.09          1.09         0.72 o
   9  -9   7          2.26          2.43         1.03 o
 -14  -8   7          1.37          1.48         1.52 o
 -13  -8   7          0.14          0.28         1.31 o
 -12  -8   7         12.76          9.54         2.41 o
 -11  -8   7          1.31          1.40         0.79 o
 -10  -8   7         38.30         40.67         3.03 o
  -9  -8   7         66.88         66.53         3.76 o
  -8  -8   7         11.98         14.56         1.47 o
  -7  -8   7          8.46          8.66         1.17 o
  -6  -8   7        120.82        125.97         3.92 o
  -5  -8   7         25.65         25.29         1.27 o
  -4  -8   7         74.44         73.24         2.34 o
  -3  -8   7         45.90         43.78         1.82 o
  -2  -8   7          0.90          1.72         0.63 o
  -1  -8   7         56.85         52.19         2.12 o
   0  -8   7          0.13          0.43         0.35 o
   1  -8   7          1.95          2.84         0.55 o
   2  -8   7          6.07          4.51         0.71 o
   3  -8   7         13.77         12.61         1.23 o
   4  -8   7          1.32          1.43         0.45 o
   5  -8   7         56.71         55.50         2.53 o
   6  -8   7         55.19         55.75         2.64 o
   7  -8   7         21.41         19.99         1.74 o
   8  -8   7          0.91          0.30         0.65 o
   9  -8   7          0.00          1.10         0.98 o
  10  -8   7          5.02          4.69         2.02 o
 -14  -7   7          6.63          7.81         2.02 o
 -13  -7   7          3.94          5.18         1.30 o
 -12  -7   7         24.51         27.45         3.04 o
 -11  -7   7          0.52          2.18         1.46 o
 -10  -7   7         15.39         14.05         1.75 o
  -9  -7   7          0.72          0.96         0.50 o
  -8  -7   7         18.64         16.89         1.57 o
  -7  -7   7          6.45          4.24         0.79 o
  -6  -7   7          1.83          2.88         0.78 o
  -5  -7   7        559.93        571.70         9.43 o
  -4  -7   7         82.21         84.79         2.66 o
  -3  -7   7         31.45         31.50         1.45 o
  -2  -7   7         67.75         74.35         2.16 o
  -1  -7   7        124.70        123.97         2.91 o
   0  -7   7         41.62         46.16         1.81 o
   1  -7   7         73.62         79.03         2.47 o
   2  -7   7         12.31         11.05         1.11 o
   3  -7   7          2.36          1.15         0.50 o
   4  -7   7          3.27          4.32         0.67 o
   5  -7   7         33.93         35.34         1.94 o
   6  -7   7          2.33          1.41         0.58 o
   7  -7   7         38.83         39.06         2.22 o
   8  -7   7          0.00          0.11         0.55 o
   9  -7   7         13.21         12.59         1.50 o
  10  -7   7          2.59          2.83         0.80 o
  11  -7   7          0.12          1.06         1.21 o
 -14  -6   7          8.19          7.72         1.45 o
 -13  -6   7          1.54          2.48         1.06 o
 -12  -6   7         10.06         10.72         1.94 o
 -11  -6   7          5.43          6.10         1.45 o
 -10  -6   7          0.80          0.77         1.41 o
  -9  -6   7          3.18          2.83         1.01 o
  -8  -6   7        124.92        119.24         4.62 o
  -7  -6   7          4.42          2.84         0.62 o
  -6  -6   7        114.02        115.78         3.72 o
  -5  -6   7         33.55         39.30         1.43 o
  -4  -6   7         41.92         41.15         1.87 o
  -3  -6   7          3.93          4.83         0.54 o
  -2  -6   7        449.81        469.91         5.57 o
  -1  -6   7        394.83        422.32         5.48 o
   0  -6   7          0.02          1.11         0.37 o
   1  -6   7         95.50         99.20         2.85 o
   2  -6   7         37.51         38.91         1.83 o
   3  -6   7         11.05         10.12         1.02 o
   4  -6   7         66.37         58.40         2.23 o
   5  -6   7          4.34          4.47         0.70 o
   6  -6   7         19.55         19.40         1.44 o
   7  -6   7          0.20          0.82         0.51 o
   8  -6   7          1.95          2.91         0.72 o
   9  -6   7          5.48          5.37         1.31 o
  10  -6   7          0.92          1.72         0.84 o
  11  -6   7          0.42          1.63         0.80 o
 -14  -5   7          6.14          4.67         1.39 o
 -13  -5   7          2.32          1.69         0.71 o
 -12  -5   7          1.01         -0.60         0.77 o
 -11  -5   7          0.19          0.78         0.90 o
 -10  -5   7         10.52         10.57         1.75 o
  -9  -5   7         56.45         50.19         3.53 o
  -8  -5   7         16.39         13.48         1.32 o
  -7  -5   7         12.66         11.63         1.21 o
  -6  -5   7        201.33        207.49         5.44 o
  -5  -5   7          4.42          6.13         0.53 o
  -4  -5   7        653.53        636.33        24.91 o
  -3  -5   7          2.30          1.96         0.38 o
  -2  -5   7         84.70         84.51         1.92 o
  -1  -5   7        788.94        821.70        10.83 o
   0  -5   7          3.07          4.00         0.43 o
   1  -5   7          0.25          0.30         0.25 o
   2  -5   7        603.13        629.41         7.60 o
   3  -5   7        280.11        270.39         4.89 o
   4  -5   7          0.71          1.78         0.50 o
   5  -5   7          4.80          4.43         0.68 o
   6  -5   7         18.50         17.47         1.28 o
   7  -5   7         39.21         38.01         2.00 o
   8  -5   7          6.04          6.88         0.92 o
   9  -5   7          6.10          6.54         0.95 o
  10  -5   7          3.15          2.60         0.64 o
  11  -5   7         29.59         29.60         2.38 o
  12  -5   7          0.20         -0.29         0.96 o
 -14  -4   7          5.00          3.28         1.10 o
 -13  -4   7          3.11          1.39         0.76 o
 -12  -4   7          0.02         -0.88         1.68 o
 -11  -4   7          6.52          6.18         2.41 o
 -10  -4   7          4.00          1.65         1.41 o
  -9  -4   7         47.75         38.52         3.03 o
  -8  -4   7         19.32         21.47         2.17 o
  -7  -4   7          2.17          0.59         0.44 o
  -6  -4   7         91.48         79.31         2.75 o
  -5  -4   7          1.32          0.91         0.21 o
  -4  -4   7         84.28         76.48         3.10 o
  -3  -4   7          9.26          8.98         0.63 o
  -2  -4   7        235.53        242.85         5.89 o
  -1  -4   7          2.12          2.11         0.36 o
   0  -4   7        101.78         94.83         2.08 o
   1  -4   7         66.95         71.59         1.73 o
   2  -4   7          8.97         10.02         0.84 o
   3  -4   7          7.52          8.48         0.80 o
   4  -4   7         28.25         26.20         1.16 o
   5  -4   7         27.20         26.40         1.55 o
   6  -4   7          0.86          0.88         0.40 o
   7  -4   7         36.46         40.33         1.94 o
   8  -4   7         32.08         34.15         1.75 o
   9  -4   7         13.45         13.39         1.32 o
  10  -4   7          0.80          1.73         0.59 o
  11  -4   7         36.07         38.39         3.09 o
  12  -4   7         16.11         17.73         2.14 o
 -14  -3   7          6.47          6.45         1.28 o
 -13  -3   7          3.91          4.36         1.09 o
 -12  -3   7          0.23          0.43         0.74 o
 -11  -3   7         10.70          9.66         1.21 o
 -10  -3   7          0.29          1.55         0.78 o
  -9  -3   7         35.01         32.39         2.32 o
  -8  -3   7          6.69          6.41         1.07 o
  -7  -3   7        114.96         92.26         5.42 o
  -6  -3   7          6.84          6.60         0.69 o
  -5  -3   7          1.57          3.60         0.47 o
  -4  -3   7        153.60        169.73         3.24 o
  -3  -3   7        247.32        270.65         7.69 o
  -2  -3   7         81.44         76.54         1.61 o
  -1  -3   7          9.31          8.25         0.44 o
   0  -3   7         24.05         21.43         0.95 o
   1  -3   7          2.79          4.13         0.40 o
   2  -3   7        229.07        259.06         5.69 o
   3  -3   7         12.43         10.50         0.77 o
   4  -3   7          1.72          1.02         0.30 o
   5  -3   7          0.09          0.36         0.29 o
   6  -3   7          4.78          4.16         0.58 o
   7  -3   7        109.84        110.97         3.10 o
   8  -3   7          0.96          0.99         0.48 o
   9  -3   7          0.17          0.54         0.73 o
  10  -3   7         17.62         17.22         1.49 o
  11  -3   7         49.23         52.56         3.02 o
  12  -3   7         37.50         48.24         3.45 o
  13  -3   7         10.58         13.39         2.02 o
 -14  -2   7          8.09          8.23         1.47 o
 -13  -2   7         22.85         25.78         2.52 o
 -12  -2   7         51.37         57.91         3.16 o
 -11  -2   7          6.49          8.24         1.14 o
 -10  -2   7         20.07         19.56         1.43 o
  -9  -2   7         10.28         10.36         1.00 o
  -8  -2   7          2.26          2.12         0.61 o
  -7  -2   7          2.17          3.02         0.66 o
  -6  -2   7         17.84         22.88         1.43 o
  -5  -2   7          0.92          1.63         0.43 o
  -4  -2   7         32.03         33.06         0.94 o
  -3  -2   7          2.21          2.97         0.30 o
  -2  -2   7         73.45         77.73         1.94 o
  -1  -2   7         18.77         17.85         0.72 o
   0  -2   7          0.17          0.32         0.20 o
   1  -2   7        287.94        331.24         3.88 o
   2  -2   7         22.67         20.82         0.90 o
   3  -2   7          3.78          3.88         0.33 o
   4  -2   7          1.78          2.27         0.39 o
   5  -2   7         49.38         49.28         1.59 o
   6  -2   7        614.45        598.18         6.77 o
   7  -2   7          3.70          4.75         0.63 o
   8  -2   7          0.31          0.08         0.41 o
   9  -2   7        139.79        143.99         4.08 o
  10  -2   7          0.55          0.48         0.62 o
  11  -2   7          3.27          2.29         0.69 o
  12  -2   7         13.30         16.86         2.11 o
  13  -2   7          1.41          3.03         0.96 o
 -14  -1   7         55.71         56.55         4.68 o
 -13  -1   7         14.32         15.62         1.82 o
 -12  -1   7          3.01          4.27         0.94 o
 -11  -1   7          6.61          7.79         1.14 o
 -10  -1   7         20.04         22.64         1.52 o
  -9  -1   7          3.85          5.58         0.78 o
  -8  -1   7         41.04         37.95         1.74 o
  -7  -1   7          3.16          3.73         0.62 o
  -6  -1   7          1.44          3.27         0.51 o
  -5  -1   7          3.52          4.84         0.57 o
  -4  -1   7        235.61        255.53         6.50 o
  -3  -1   7         39.58         37.58         1.22 o
  -2  -1   7         48.01         52.05         1.33 o
  -1  -1   7         36.45         39.67         1.02 o
   0  -1   7         32.48         40.53         1.17 o
   1  -1   7         21.18         20.58         0.71 o
   2  -1   7         24.64         26.47         0.77 o
   3  -1   7        207.51        245.53         2.75 o
   4  -1   7         40.79         39.25         1.09 o
   5  -1   7        544.37        541.16         7.76 o
   6  -1   7         83.24         73.94         1.82 o
   7  -1   7         19.18         17.32         1.01 o
   8  -1   7         14.31         16.78         1.22 o
   9  -1   7          4.36          4.16         0.75 o
  10  -1   7          0.28          0.75         0.61 o
  11  -1   7          0.27          0.89         0.62 o
  12  -1   7          7.71          7.21         1.23 o
  13  -1   7         11.72         12.63         1.67 o
  14  -1   7          0.06          0.28         1.55 o
 -14   0   7          3.04          3.38         0.88 o
 -13   0   7         57.22         63.57         3.43 o
 -12   0   7         82.35         81.45         4.54 o
 -11   0   7         23.04         23.24         1.77 o
 -10   0   7         43.48         44.33         2.30 o
  -9   0   7          0.20          0.18         0.53 o
  -8   0   7          0.73          0.52         0.46 o
  -7   0   7        285.22        267.80         6.69 o
  -6   0   7        254.21        255.64         4.61 o
  -5   0   7        350.73        353.92         5.07 o
  -4   0   7         59.09         62.99         1.74 o
  -3   0   7        150.72        146.88         2.56 o
  -2   0   7         34.82         32.87         0.93 o
  -1   0   7          8.11          8.46         0.44 o
   0   0   7       1151.94       1205.05        18.32 o
   1   0   7        111.00        118.82         2.08 o
   2   0   7        100.65         97.09         1.54 o
   3   0   7         73.36         73.06         1.57 o
   4   0   7         54.73         55.24         1.29 o
   5   0   7         77.56         80.18         1.78 o
   6   0   7          0.04          0.51         0.25 o
   7   0   7        638.00        651.75        11.91 o
   8   0   7         70.76         69.81         2.42 o
   9   0   7          0.16         -0.31         0.41 o
  10   0   7         47.57         54.79         2.75 o
  11   0   7          6.49          5.82         0.97 o
  12   0   7          0.16          0.53         0.77 o
  13   0   7          0.65          2.93         0.93 o
  14   0   7          4.12          5.45         1.27 o
 -14   1   7          2.28          0.39         1.93 o
 -13   1   7         58.52         59.35         3.29 o
 -12   1   7          0.24          0.01         0.59 o
 -11   1   7          5.69          6.80         0.95 o
 -10   1   7         27.43         25.97         1.63 o
  -9   1   7          0.00          0.08         0.49 o
  -8   1   7         44.82         50.54         1.83 o
  -7   1   7        250.31        239.00         4.17 o
  -6   1   7         37.27         36.77         1.30 o
  -5   1   7        290.04        272.10         6.89 o
  -4   1   7        155.34        123.87         6.38 o
  -3   1   7         84.90         92.98         2.60 o
  -2   1   7        353.97        341.83         4.65 o
  -1   1   7       1055.03       1011.19         8.15 o
   0   1   7        281.17        290.34         4.05 o
   1   1   7         79.61         68.32         1.28 o
   2   1   7        121.36        120.81         1.93 o
   3   1   7          2.31          2.27         0.31 o
   4   1   7          0.26          1.26         0.22 o
   5   1   7         45.56         46.39         1.40 o
   6   1   7        302.41        308.22         8.11 o
   7   1   7        491.63        509.55         8.38 o
   8   1   7         85.03         87.71         2.47 o
   9   1   7         29.66         32.72         1.59 o
  10   1   7         54.13         57.35         2.53 o
  11   1   7         43.21         40.11         2.22 o
  12   1   7          0.51          0.95         0.76 o
  13   1   7          5.87          6.10         1.19 o
  14   1   7          1.59          4.18         1.21 o
 -13   2   7         30.16         34.02         3.35 o
 -12   2   7         42.43         43.67         2.29 o
 -11   2   7         11.08         10.53         1.06 o
 -10   2   7          6.95          7.08         0.92 o
  -9   2   7          0.75          1.17         0.63 o
  -8   2   7          0.81          2.16         0.52 o
  -7   2   7         41.95         37.18         1.49 o
  -6   2   7         10.88         10.28         0.69 o
  -5   2   7         27.24         25.81         1.44 o
  -4   2   7        334.76        356.80         4.46 o
  -3   2   7        123.41        103.40         2.15 o
  -2   2   7         27.04         18.22         0.80 o
  -1   2   7        303.06        302.83         3.30 o
   0   2   7          1.98          2.14         0.39 o
   1   2   7       1702.84       1659.31        27.55 o
   2   2   7          5.33          6.38         0.40 o
   3   2   7        204.26        222.65         2.65 o
   4   2   7         28.89         28.30         0.97 o
   5   2   7          5.84          5.44         0.51 o
   6   2   7        102.68        102.78         2.38 o
   7   2   7         69.89         72.32         2.11 o
   8   2   7         67.56         70.01         2.18 o
   9   2   7        195.04        198.54         5.59 o
  10   2   7         80.35         81.75         2.97 o
  11   2   7         15.88         18.79         1.56 o
  12   2   7         23.78         23.54         2.05 o
  13   2   7         25.29         21.02         2.25 o
  14   2   7          1.62          2.00         0.91 o
 -13   3   7          0.89          0.73         1.49 o
 -12   3   7          2.47          2.58         0.93 o
 -11   3   7          1.78          2.94         0.76 o
 -10   3   7          0.13          1.01         0.64 o
  -9   3   7          0.29          0.48         0.49 o
  -8   3   7         11.15         10.88         0.98 o
  -7   3   7         57.76         58.64         2.00 o
  -6   3   7         28.43         27.35         1.31 o
  -5   3   7         96.17         95.51         2.29 o
  -4   3   7          0.20          0.26         0.23 o
  -3   3   7          1.30          2.39         0.27 o
  -2   3   7         23.56         21.32         0.73 o
  -1   3   7         48.90         52.41         1.40 o
   0   3   7         67.24         64.36         1.59 o
   1   3   7        416.48        452.24         5.21 o
   2   3   7         99.14         97.66         3.14 o
   3   3   7        152.91        162.69         2.71 o
   4   3   7         26.52         29.83         1.03 o
   5   3   7          5.14          4.43         0.39 o
   6   3   7          1.83          1.22         0.30 o
   7   3   7          1.99          2.81         0.45 o
   8   3   7        180.30        185.64         3.40 o
   9   3   7          0.25         -0.05         0.50 o
  10   3   7          0.08          0.65         0.49 o
  11   3   7          3.66          2.42         1.01 o
  12   3   7         63.29         71.29         3.40 o
  13   3   7          0.15          1.36         0.88 o
  14   3   7          2.13          2.11         1.60 o
 -13   4   7          0.48          1.02         0.97 o
 -12   4   7          6.03          5.54         1.01 o
 -11   4   7         21.88         24.65         1.93 o
 -10   4   7         32.10         32.26         2.03 o
  -9   4   7          1.18          1.39         0.59 o
  -8   4   7         18.34         15.92         1.33 o
  -7   4   7         11.71         10.88         1.15 o
  -6   4   7         18.80         21.44         1.23 o
  -5   4   7         69.47         72.08         2.23 o
  -4   4   7         46.96         43.13         1.58 o
  -3   4   7        112.14        125.06         3.12 o
  -2   4   7          0.32          0.42         0.16 o
  -1   4   7         83.18         87.63         2.12 o
   0   4   7         73.61         85.65         2.78 o
   1   4   7         10.94         11.09         0.90 o
   2   4   7        176.03        191.03         3.28 o
   3   4   7          0.13          0.26         0.23 o
   4   4   7        159.40        167.53         3.07 o
   5   4   7         26.01         28.63         1.10 o
   6   4   7         38.38         39.83         1.41 o
   7   4   7         14.45         15.95         0.95 o
   8   4   7          7.01          7.25         0.73 o
   9   4   7         17.56         19.90         1.31 o
  10   4   7         10.65         13.17         1.34 o
  11   4   7          0.18          0.88         0.51 o
  12   4   7          9.49         10.11         1.52 o
  13   4   7          6.21          6.65         1.64 o
  14   4   7          1.14          1.42         1.52 o
 -12   5   7          2.40         -1.09         1.84 o
 -11   5   7         10.08          9.86         1.40 o
 -10   5   7          2.41          2.64         0.68 o
  -9   5   7         14.40         14.67         1.48 o
  -8   5   7         22.00         19.99         1.66 o
  -7   5   7         24.27         20.70         1.63 o
  -6   5   7        173.70        178.74         3.85 o
  -5   5   7        152.02        152.94         3.64 o
  -4   5   7         86.52         75.44         2.42 o
  -3   5   7         12.19          8.89         0.64 o
  -2   5   7         26.51         23.20         0.96 o
  -1   5   7          7.97         14.80         0.71 o
   0   5   7         54.58         49.39         1.59 o
   1   5   7        437.14        496.86         7.35 o
   2   5   7          3.92          3.86         0.63 o
   3   5   7          5.73          5.79         0.57 o
   4   5   7         50.87         59.21         2.29 o
   5   5   7          3.18          2.81         0.46 o
   6   5   7        187.43        203.48         3.94 o
   7   5   7         28.13         26.39         1.33 o
   8   5   7          0.42          0.22         0.59 o
   9   5   7         85.62         97.61         4.07 o
  10   5   7          9.13          9.12         1.16 o
  11   5   7         12.42         13.47         1.40 o
  12   5   7          0.46          0.97         1.02 o
  13   5   7         54.70         57.51         4.29 o
  14   5   7          0.01          0.03         1.13 o
 -12   6   7          0.29          0.50         1.32 o
 -11   6   7          0.20          1.48         1.08 o
 -10   6   7          0.93          0.94         0.78 o
  -9   6   7         14.00         14.36         1.50 o
  -8   6   7          1.66          1.29         0.56 o
  -7   6   7          5.50          5.53         0.90 o
  -6   6   7          0.50          0.40         0.46 o
  -5   6   7         13.17         10.77         0.96 o
  -4   6   7          2.25          1.94         0.42 o
  -3   6   7          1.24          0.13         0.29 o
  -2   6   7        609.22        607.51         9.02 o
  -1   6   7         60.87         66.33         1.73 o
   0   6   7          4.65          6.26         0.72 o
   1   6   7         83.77         81.26         2.88 o
   2   6   7         32.97         34.39         1.46 o
   3   6   7        213.92        238.68         5.97 o
   4   6   7         27.70         30.82         1.23 o
   5   6   7        281.84        303.89         4.44 o
   6   6   7         12.93         12.53         0.97 o
   7   6   7          1.54          1.45         0.48 o
   8   6   7          7.56          6.81         0.79 o
   9   6   7          0.26          0.44         0.49 o
  10   6   7          0.02          0.65         0.79 o
  11   6   7          0.16          0.41         0.77 o
  12   6   7          7.77          6.22         1.47 o
  13   6   7          0.24          1.64         0.92 o
  14   6   7          1.27          1.20         2.26 o
 -11   7   7         73.66         69.05         4.66 o
 -10   7   7          0.02          1.20         0.92 o
  -9   7   7         15.09         12.11         1.49 o
  -8   7   7         53.33         57.90         2.89 o
  -7   7   7          3.58          3.86         0.84 o
  -6   7   7         20.51         20.27         1.62 o
  -5   7   7          0.30         -0.41         0.41 o
  -4   7   7         45.82         42.71         1.85 o
  -3   7   7        134.41        138.76         2.96 o
  -2   7   7          4.96          6.48         0.58 o
  -1   7   7          8.90         11.76         0.78 o
   0   7   7         40.62         42.34         1.62 o
   1   7   7         19.41         20.60         0.98 o
   2   7   7        484.60        520.83        17.98 o
   3   7   7         39.42         38.55         1.35 o
   4   7   7         67.61         70.64         1.97 o
   5   7   7         52.38         56.26         2.05 o
   6   7   7          8.81          9.94         0.90 o
   7   7   7        188.78        191.65         6.45 o
   8   7   7         58.26         58.71         3.47 o
   9   7   7          0.35          0.97         0.47 o
  10   7   7          3.10          3.92         0.82 o
  11   7   7         25.61         27.38         2.08 o
  12   7   7         11.95         14.35         2.18 o
  13   7   7          0.26         -0.15         0.95 o
  14   7   7          2.75          2.75         0.79 o
 -10   8   7         18.78         20.34         2.56 o
  -9   8   7         11.07          7.83         1.44 o
  -8   8   7         11.50         11.60         1.58 o
  -7   8   7         47.04         50.91         2.68 o
  -6   8   7         22.15         22.42         1.73 o
  -5   8   7          9.67         10.45         1.17 o
  -4   8   7          8.63          9.40         1.01 o
  -3   8   7          0.44          0.02         0.40 o
  -2   8   7        110.40        107.56         3.90 o
  -1   8   7        124.89        122.61         3.23 o
   0   8   7          1.02          0.62         0.50 o
   1   8   7         12.35         13.58         1.29 o
   2   8   7          4.41          5.11         0.62 o
   3   8   7          0.01          0.20         0.34 o
   4   8   7         26.10         24.96         1.15 o
   5   8   7        140.77        143.38         4.35 o
   6   8   7        425.73        433.02        11.08 o
   7   8   7          1.99          2.63         0.67 o
   8   8   7         45.35         47.74         2.52 o
   9   8   7         18.96         19.91         2.07 o
  10   8   7          0.03          0.01         0.56 o
  11   8   7          1.69          3.62         0.81 o
  12   8   7          7.66          8.93         1.46 o
  13   8   7          3.92          3.51         1.05 o
  14   8   7          0.01          0.43         1.09 o
 -10   9   7          1.33          2.28         2.13 o
  -9   9   7          6.96          2.15         3.09 o
  -8   9   7          1.28         -1.24         1.24 o
  -7   9   7          0.59          2.83         1.12 o
  -6   9   7          0.17         -0.25         0.59 o
  -5   9   7         56.10         58.37         2.72 o
  -4   9   7         16.05         14.86         1.34 o
  -3   9   7        129.53        129.31         5.13 o
  -2   9   7         27.87         23.53         2.53 o
  -1   9   7         50.38         52.29         2.15 o
   0   9   7         67.42         68.76         3.03 o
   1   9   7         16.41         17.29         1.55 o
   2   9   7         18.49         19.39         1.61 o
   3   9   7        219.51        223.73         7.01 o
   4   9   7         62.22         60.15         2.83 o
   5   9   7         49.15         50.31         2.07 o
   6   9   7         13.06         12.95         1.10 o
   7   9   7         32.75         32.34         1.65 o
   8   9   7         40.42         39.58         2.14 o
   9   9   7          0.75          0.57         0.54 o
  10   9   7         27.16         26.75         2.54 o
  11   9   7          0.18          0.35         0.68 o
  12   9   7          1.46          1.56         0.66 o
  13   9   7          0.81          0.40         2.07 o
  14   9   7          0.31          0.67         0.91 o
  -9  10   7          1.23         -0.42         0.98 o
  -8  10   7          0.04          0.45         2.73 o
  -7  10   7          1.88          2.73         1.50 o
  -6  10   7          0.01          0.33         1.04 o
  -5  10   7         22.17         20.96         2.38 o
  -4  10   7         15.51         16.82         2.06 o
  -3  10   7          1.33          1.50         0.73 o
  -2  10   7         26.98         26.73         1.97 o
  -1  10   7        148.24        164.69         4.42 o
   0  10   7          7.80          4.16         1.76 o
   1  10   7        149.38        161.99         5.78 o
   2  10   7          1.05          1.61         0.58 o
   3  10   7          2.67          2.80         0.77 o
   4  10   7         23.08         23.30         1.75 o
   5  10   7         13.46         11.23         1.06 o
   6  10   7         12.57         12.47         1.10 o
   7  10   7          0.67          0.36         0.62 o
   8  10   7         17.97         15.90         1.54 o
   9  10   7          0.01         -0.06         0.54 o
  10  10   7          0.21          0.78         0.56 o
  11  10   7          0.02         -0.25         0.89 o
  12  10   7          0.03          0.17         0.72 o
  13  10   7          1.36          0.10         0.79 o
  -8  11   7          6.54          3.12         1.20 o
  -7  11   7          1.62          2.13         2.87 o
  -6  11   7          1.46          0.89         4.30 o
  -5  11   7          5.26          4.90         1.53 o
  -4  11   7          3.30          2.27         0.86 o
  -3  11   7         45.16         48.01         3.03 o
  -2  11   7          6.23          6.07         1.06 o
  -1  11   7          9.62          7.25         0.99 o
   0  11   7         40.35         40.22         2.44 o
   1  11   7         99.05         96.28         5.39 o
   2  11   7          0.27          1.59         0.71 o
   3  11   7          6.74          6.78         1.05 o
   4  11   7         97.56         95.12         3.43 o
   5  11   7          0.57          0.06         0.55 o
   6  11   7         20.49         18.32         1.58 o
   7  11   7          1.24          0.44         0.66 o
   8  11   7          0.52          0.50         0.54 o
   9  11   7         14.96         16.34         1.61 o
  10  11   7          0.58          1.29         0.61 o
  11  11   7          1.77          2.97         0.87 o
  12  11   7          1.29          0.28         0.68 o
  13  11   7          2.77          1.63         0.83 o
  -7  12   7          0.44          1.35         1.75 o
  -6  12   7         40.88         45.49         4.85 o
  -5  12   7         19.33         20.13         3.36 o
  -4  12   7          4.25          1.13         1.33 o
  -3  12   7          3.95          5.79         1.45 o
  -2  12   7         10.62         10.51         1.39 o
  -1  12   7          0.01          0.46         0.71 o
   0  12   7         34.41         35.25         2.23 o
   1  12   7         40.51         43.18         3.42 o
   2  12   7         14.80         16.00         1.71 o
   3  12   7         16.80         16.53         1.75 o
   4  12   7          0.84          0.99         0.76 o
   5  12   7          5.92          6.16         1.09 o
   6  12   7          7.54          7.06         1.22 o
   7  12   7          5.21          4.85         1.03 o
   8  12   7          0.08          0.14         0.62 o
   9  12   7          4.42          4.63         0.87 o
  10  12   7          0.42         -0.05         0.62 o
  11  12   7          0.02          0.57         1.10 o
  12  12   7          0.12          0.52         0.84 o
  -6  13   7          1.23          3.90         2.51 o
  -5  13   7         12.78         12.38         2.61 o
  -4  13   7         13.76         14.00         2.80 o
  -3  13   7          8.04          7.78         2.27 o
  -2  13   7         28.20         27.84         2.16 o
  -1  13   7          1.69          1.57         0.83 o
   0  13   7         28.90         29.31         2.15 o
   1  13   7          2.14          3.73         0.89 o
   2  13   7          5.97          5.97         1.15 o
   3  13   7          5.72          6.04         1.79 o
   4  13   7          0.23          0.31         0.84 o
   5  13   7          2.37          1.59         0.72 o
   6  13   7          1.82          2.74         1.06 o
   7  13   7          9.46         12.07         2.01 o
   8  13   7          4.36          3.50         1.41 o
   9  13   7          1.40          3.23         0.95 o
  10  13   7         11.07         10.10         1.40 o
  11  13   7          2.16          3.27         1.04 o
  12  13   7          3.96          5.34         1.58 o
  -4  14   7         11.17         12.33         2.72 o
  -3  14   7         10.67         10.22         2.61 o
  -2  14   7          2.65          1.77         2.02 o
  -1  14   7         32.79         35.46         2.77 o
   0  14   7          1.13          1.31         1.20 o
   1  14   7          0.34          1.33         0.72 o
   2  14   7         51.25         55.90         2.98 o
   3  14   7          0.11         -0.72         0.74 o
   4  14   7          1.30          1.06         0.74 o
   5  14   7          2.38          4.85         1.44 o
   6  14   7          0.66          1.37         1.35 o
   7  14   7          7.20          7.52         1.57 o
   8  14   7          1.73          1.31         0.75 o
   9  14   7         13.82         13.34         2.55 o
  10  14   7          3.00          2.94         0.79 o
  11  14   7          0.04         -0.20         1.30 o
  -3  15   7          0.00          0.17         1.73 o
  -2  15   7          1.63          0.03         1.90 o
  -1  15   7          0.05          1.38         1.43 o
   0  15   7         12.70         10.35         2.30 o
   1  15   7         19.60         23.93         2.23 o
   2  15   7          1.72          4.52         1.10 o
   3  15   7         18.92         24.21         2.78 o
   4  15   7         20.19         23.05         2.66 o
   5  15   7          0.73          1.71         1.91 o
   6  15   7         22.11         28.67         3.05 o
   7  15   7          4.69          6.58         1.56 o
   8  15   7          1.32          2.68         1.10 o
   9  15   7          1.45          2.76         1.01 o
   0  16   7          1.03          0.19         0.76 o
   1  16   7          5.20          4.84         1.29 o
   2  16   7          1.08          1.90         1.56 o
   3  16   7          0.88          3.05         1.07 o
   4  16   7          0.01          1.46         1.10 o
   5  16   7          0.23          1.12         0.97 o
   6  16   7          0.39          3.51         1.67 o
   7  16   7          0.29          2.25         1.18 o
   8  16   7          2.48          3.10         1.94 o
  -7 -15   8          2.92          1.86         1.20 o
  -6 -15   8          0.01         -0.82         0.82 o
  -5 -15   8          0.13         -0.10         0.65 o
  -4 -15   8          0.37          0.63         0.98 o
  -3 -15   8          8.54          7.19         1.20 o
  -2 -15   8          2.56          1.12         0.91 o
  -1 -15   8         11.19          9.44         1.66 o
   0 -15   8          0.05         -0.67         0.67 o
  -9 -14   8          2.21          0.49         1.16 o
  -8 -14   8          1.48          1.66         0.79 o
  -7 -14   8          6.42          5.81         1.25 o
  -6 -14   8          2.21          1.40         0.82 o
  -5 -14   8          6.15          6.11         1.47 o
  -4 -14   8          1.37          0.95         0.66 o
  -3 -14   8          1.09          1.64         0.68 o
  -2 -14   8          1.26          0.65         0.72 o
  -1 -14   8          4.52          5.62         1.11 o
   0 -14   8          0.41          1.51         0.71 o
   1 -14   8         19.66         19.41         2.33 o
   2 -14   8          5.74          4.72         1.15 o
 -10 -13   8         14.24         11.23         1.88 o
  -9 -13   8          0.20          0.04         0.94 o
  -8 -13   8         15.17         16.85         2.03 o
  -7 -13   8         24.78         23.96         2.43 o
  -6 -13   8          0.17          1.65         0.73 o
  -5 -13   8          1.26          0.39         0.66 o
  -4 -13   8          6.16          7.37         1.24 o
  -3 -13   8         16.92         18.76         1.73 o
  -2 -13   8          5.98          6.06         1.20 o
  -1 -13   8         22.71         22.53         2.10 o
   0 -13   8         15.91         15.79         2.02 o
   1 -13   8          4.76          4.76         1.18 o
   2 -13   8         10.60          7.54         1.49 o
   3 -13   8          1.51          2.20         0.80 o
   4 -13   8         28.03         30.58         3.04 o
 -11 -12   8          7.63          4.87         3.18 o
 -10 -12   8         10.74         11.53         1.78 o
  -9 -12   8          9.53          6.33         1.30 o
  -8 -12   8          2.03          1.34         0.92 o
  -7 -12   8          2.31          3.11         1.05 o
  -6 -12   8          0.76          2.02         0.84 o
  -5 -12   8          0.24          0.54         1.19 o
  -4 -12   8          0.27          0.40         0.60 o
  -3 -12   8         12.16         13.50         1.44 o
  -2 -12   8          1.30          0.95         0.71 o
  -1 -12   8          1.46          1.65         0.70 o
   0 -12   8         24.56         21.63         2.01 o
   1 -12   8          0.09          0.64         0.72 o
   2 -12   8          1.62          2.59         0.96 o
   3 -12   8         18.01         17.35         1.92 o
   4 -12   8         24.39         27.61         2.94 o
   5 -12   8         41.48         45.80         3.29 o
   6 -12   8          2.61          2.89         1.11 o
 -12 -11   8          0.00          1.19         1.32 o
 -11 -11   8          1.24          0.77         1.79 o
 -10 -11   8          7.82          7.54         1.48 o
  -9 -11   8          0.55         -0.74         1.02 o
  -8 -11   8          6.09          5.30         1.22 o
  -7 -11   8          3.89          5.09         1.33 o
  -6 -11   8         33.09         36.76         2.78 o
  -5 -11   8         16.08         17.13         2.22 o
  -4 -11   8          2.16          3.41         0.73 o
  -3 -11   8          0.17          0.57         0.68 o
  -2 -11   8         40.61         45.08         2.79 o
  -1 -11   8          4.37          3.70         0.82 o
   0 -11   8         21.05         19.21         1.90 o
   1 -11   8         14.00         14.18         1.88 o
   2 -11   8         37.09         37.43         3.05 o
   3 -11   8          0.40          0.75         0.77 o
   4 -11   8          0.35          0.62         0.69 o
   5 -11   8        145.98        141.54        11.23 o
   6 -11   8         44.20         45.67         3.05 o
   7 -11   8         11.53         12.02         1.71 o
 -13 -10   8          0.27          1.77         1.39 o
 -12 -10   8          0.04          0.65         0.91 o
 -11 -10   8          0.10          1.51         1.85 o
 -10 -10   8          2.62          3.76         1.42 o
  -9 -10   8         10.76         12.33         1.67 o
  -8 -10   8          0.96          3.13         1.12 o
  -7 -10   8         26.68         24.55         2.31 o
  -6 -10   8          0.04          1.68         0.91 o
  -5 -10   8          0.59          2.28         0.61 o
  -4 -10   8         50.28         48.78         2.46 o
  -3 -10   8          1.57          2.28         0.60 o
  -2 -10   8         12.91         16.13         1.66 o
  -1 -10   8          6.54          8.95         1.27 o
   0 -10   8          0.11          0.26         0.54 o
   1 -10   8          5.61          4.50         0.90 o
   2 -10   8         19.67         21.80         1.88 o
   3 -10   8         22.17         21.83         1.91 o
   4 -10   8          0.34          0.73         0.49 o
   5 -10   8         27.80         26.62         2.22 o
   6 -10   8         42.97         43.42         2.93 o
   7 -10   8          0.00         -0.01         0.82 o
   8 -10   8          0.05          0.91         0.88 o
 -13  -9   8          0.94          3.05         3.05 o
 -12  -9   8         17.27         13.59         2.97 o
 -11  -9   8          4.02          3.83         1.42 o
 -10  -9   8          1.14          2.72         1.27 o
  -9  -9   8          2.16          2.35         0.98 o
  -8  -9   8          4.66          4.11         0.94 o
  -7  -9   8          0.63          0.81         0.59 o
  -6  -9   8          8.26         10.61         1.30 o
  -5  -9   8         23.70         28.66         1.57 o
  -4  -9   8          0.41          0.30         0.46 o
  -3  -9   8         18.19         19.23         1.52 o
  -2  -9   8        103.05        106.02         3.94 o
  -1  -9   8          0.00          0.61         0.46 o
   0  -9   8          2.40          2.84         0.70 o
   1  -9   8          6.02          8.01         0.99 o
   2  -9   8         33.43         37.55         2.11 o
   3  -9   8         72.80         75.49         3.08 o
   4  -9   8          1.40          0.89         0.51 o
   5  -9   8          8.70          9.74         1.21 o
   6  -9   8         59.57         64.09         3.15 o
   7  -9   8          0.09          1.81         0.85 o
   8  -9   8          0.06          0.42         0.74 o
   9  -9   8          4.78          2.61         1.28 o
 -14  -8   8          0.11         -0.77         1.39 o
 -13  -8   8         20.62         21.31         6.19 o
 -12  -8   8          0.26          1.66         1.76 o
 -11  -8   8          3.08          5.18         1.61 o
 -10  -8   8          1.16          2.11         1.00 o
  -9  -8   8         21.19         23.37         1.93 o
  -8  -8   8        100.56        107.25         4.10 o
  -7  -8   8          0.04          0.50         0.61 o
  -6  -8   8          6.56          8.81         1.15 o
  -5  -8   8         73.14         74.84         2.87 o
  -4  -8   8         15.74         17.21         1.40 o
  -3  -8   8         57.76         56.09         2.41 o
  -2  -8   8         63.41         65.17         2.96 o
  -1  -8   8        160.12        148.80         3.44 o
   0  -8   8          7.26          5.80         0.73 o
   1  -8   8          0.10          0.76         0.42 o
   2  -8   8         12.68         12.94         1.21 o
   3  -8   8          5.25          6.35         0.89 o
   4  -8   8         16.33         15.93         1.27 o
   5  -8   8          8.52          7.89         0.99 o
   6  -8   8         66.37         70.11         2.99 o
   7  -8   8         12.96         13.13         1.36 o
   8  -8   8          5.17          3.83         0.86 o
   9  -8   8          0.11         -1.10         1.10 o
  10  -8   8          0.99          1.11         1.52 o
 -14  -7   8          8.10          7.97         1.51 o
 -13  -7   8          0.01         -1.36         1.85 o
 -12  -7   8         15.79         12.67         2.18 o
 -11  -7   8          0.38          0.53         0.91 o
 -10  -7   8          1.20          1.82         1.41 o
  -9  -7   8          0.36          1.96         0.72 o
  -8  -7   8          0.79          1.53         0.64 o
  -7  -7   8         11.84         12.94         1.33 o
  -6  -7   8        123.26        121.36         3.83 o
  -5  -7   8         98.40        109.06         3.34 o
  -4  -7   8         68.17         81.67         2.77 o
  -3  -7   8         38.34         36.29         1.84 o
  -2  -7   8         85.14         89.34         2.46 o
  -1  -7   8         15.67         14.22         1.05 o
   0  -7   8          2.41          2.66         0.50 o
   1  -7   8         11.81          9.98         0.99 o
   2  -7   8         23.02         24.41         1.58 o
   3  -7   8         55.21         57.44         2.50 o
   4  -7   8         33.90         37.65         1.94 o
   5  -7   8          2.38          1.74         0.54 o
   6  -7   8          5.33          4.59         0.79 o
   7  -7   8          5.24          6.82         1.06 o
   8  -7   8          2.47          0.38         0.67 o
   9  -7   8          7.13          7.04         1.04 o
  10  -7   8          6.49          4.84         0.86 o
 -14  -6   8          1.11          1.00         0.98 o
 -13  -6   8         11.41         10.58         1.73 o
 -12  -6   8         17.58         16.37         2.28 o
 -11  -6   8          0.57          1.15         1.05 o
 -10  -6   8          4.27          4.95         1.39 o
  -9  -6   8          3.67          4.83         1.16 o
  -8  -6   8          7.77          7.89         1.09 o
  -7  -6   8          0.02          0.44         0.75 o
  -6  -6   8          0.04          1.51         0.52 o
  -5  -6   8          1.98          2.83         0.87 o
  -4  -6   8        550.20        589.80        21.36 o
  -3  -6   8        177.90        175.38         4.66 o
  -2  -6   8         17.00         13.83         0.85 o
  -1  -6   8         51.28         48.03         1.79 o
   0  -6   8       1525.39       1535.74        15.53 o
   1  -6   8          3.30          1.36         0.40 o
   2  -6   8          8.18          7.32         0.88 o
   3  -6   8         33.20         31.28         1.75 o
   4  -6   8          1.83          1.04         0.48 o
   5  -6   8          0.32          0.35         0.42 o
   6  -6   8          6.20          6.43         0.85 o
   7  -6   8         10.38         10.92         1.15 o
   8  -6   8          4.99          5.79         1.02 o
   9  -6   8          3.43          3.81         0.68 o
  10  -6   8          2.41          1.28         0.69 o
  11  -6   8          2.63          2.30         0.82 o
 -14  -5   8          0.49         -0.61         1.00 o
 -13  -5   8          3.39          4.59         1.22 o
 -12  -5   8          0.63         -0.07         0.79 o
 -11  -5   8          3.62          3.82         1.28 o
 -10  -5   8          4.32          2.34         1.15 o
  -9  -5   8         31.89         30.25         2.96 o
  -8  -5   8         71.73         59.39         4.02 o
  -7  -5   8         30.29         27.58         1.78 o
  -6  -5   8          2.36          1.72         0.41 o
  -5  -5   8        139.04        135.65         3.16 o
  -4  -5   8        107.84        108.15         4.04 o
  -3  -5   8        330.63        333.16         7.03 o
  -2  -5   8         34.40         33.28         1.27 o
  -1  -5   8         29.71         31.65         1.23 o
   0  -5   8         11.15          5.07         0.53 o
   1  -5   8        223.92        234.34         4.39 o
   2  -5   8        134.10        132.77         3.37 o
   3  -5   8          1.36          1.97         0.50 o
   4  -5   8        357.98        354.55         4.82 o
   5  -5   8         26.95         28.77         1.72 o
   6  -5   8         25.51         27.07         1.63 o
   7  -5   8         13.94         15.89         1.34 o
   8  -5   8          2.52          2.70         0.61 o
   9  -5   8          8.06          9.53         1.12 o
  10  -5   8          0.02         -0.41         0.60 o
  11  -5   8          2.36          1.27         0.88 o
  12  -5   8          2.65          2.87         1.70 o
 -14  -4   8          0.54          0.82         0.77 o
 -13  -4   8          0.03          1.38         1.25 o
 -12  -4   8          0.10         -0.77         0.80 o
 -11  -4   8         47.51         49.74         3.66 o
 -10  -4   8          1.26          0.82         0.72 o
  -9  -4   8          0.03          2.52         1.10 o
  -8  -4   8          5.74          5.46         1.32 o
  -7  -4   8         29.20         27.27         2.03 o
  -6  -4   8        422.45        404.35         8.91 o
  -5  -4   8        107.78        105.88         2.42 o
  -4  -4   8         24.94         27.85         1.01 o
  -3  -4   8        507.42        515.78         6.92 o
  -2  -4   8         29.45         32.04         1.07 o
  -1  -4   8         17.77         19.82         1.00 o
   0  -4   8        138.82        157.45         2.86 o
   1  -4   8         39.44         30.71         1.21 o
   2  -4   8         11.07         15.12         1.07 o
   3  -4   8         14.07         16.83         1.16 o
   4  -4   8          2.67          2.53         0.41 o
   5  -4   8         19.59         19.68         1.37 o
   6  -4   8          1.00          1.46         0.44 o
   7  -4   8         14.64         13.96         1.18 o
   8  -4   8         35.35         36.63         2.02 o
   9  -4   8          0.21          1.09         0.63 o
  10  -4   8         13.10         13.43         1.32 o
  11  -4   8         10.31         10.08         1.42 o
  12  -4   8          3.87          3.16         1.31 o
 -14  -3   8          6.49          4.93         1.41 o
 -13  -3   8          0.38         -0.09         0.99 o
 -12  -3   8          1.65          0.01         1.26 o
 -11  -3   8          8.97          9.43         1.35 o
 -10  -3   8          5.91          5.92         1.12 o
  -9  -3   8         24.64         21.54         2.10 o
  -8  -3   8          2.77          3.06         0.79 o
  -7  -3   8        556.01        504.72        10.04 o
  -6  -3   8         22.54         21.97         1.36 o
  -5  -3   8         37.23         39.84         1.42 o
  -4  -3   8        167.04        150.22         3.81 o
  -3  -3   8         15.79         10.23         0.60 o
  -2  -3   8         16.49          9.33         0.55 o
  -1  -3   8          0.16          0.93         0.20 o
   0  -3   8         11.64         10.52         0.72 o
   1  -3   8         17.65         13.14         0.80 o
   2  -3   8          8.80          8.80         0.62 o
   3  -3   8          9.88         11.01         0.84 o
   4  -3   8         54.39         53.00         1.75 o
   5  -3   8          0.60          0.86         0.30 o
   6  -3   8         18.09         19.30         1.28 o
   7  -3   8          0.05         -0.27         0.46 o
   8  -3   8          7.76          8.90         0.99 o
   9  -3   8         19.16         18.71         1.48 o
  10  -3   8         22.26         19.86         1.58 o
  11  -3   8         12.76         15.08         1.96 o
  12  -3   8         38.03         40.02         2.77 o
  13  -3   8          3.66          4.31         2.18 o
 -14  -2   8          7.75          7.62         1.51 o
 -13  -2   8         18.09         17.59         2.08 o
 -12  -2   8         60.13         61.26         3.69 o
 -11  -2   8          0.20         -0.05         0.60 o
 -10  -2   8         56.77         59.42         2.47 o
  -9  -2   8          0.05          1.24         0.57 o
  -8  -2   8          1.41          2.03         0.60 o
  -7  -2   8         51.40         39.25         1.85 o
  -6  -2   8         58.39         54.35         2.30 o
  -5  -2   8        197.97        156.46         3.69 o
  -4  -2   8         41.06         49.80         1.70 o
  -3  -2   8          2.22          0.84         0.26 o
  -2  -2   8        225.02        179.90         3.92 o
  -1  -2   8         69.14         71.55         1.93 o
   0  -2   8         37.46         43.11         1.82 o
   1  -2   8         21.39         21.97         0.80 o
   2  -2   8         79.15         88.51         2.01 o
   3  -2   8         65.53         65.09         1.47 o
   4  -2   8          1.60          1.24         0.31 o
   5  -2   8         11.76         12.52         0.78 o
   6  -2   8          0.95          1.56         0.42 o
   7  -2   8         74.18         70.92         2.20 o
   8  -2   8          3.65          4.15         0.73 o
   9  -2   8          0.36          1.27         0.60 o
  10  -2   8         11.63         13.25         1.27 o
  11  -2   8          0.04         -0.29         0.64 o
  12  -2   8          0.33          1.50         0.88 o
  13  -2   8          0.22          0.35         1.00 o
 -14  -1   8          1.05          0.84         0.72 o
 -13  -1   8          7.34          6.40         1.27 o
 -12  -1   8         37.20         37.65         2.61 o
 -11  -1   8          1.41          1.96         0.84 o
 -10  -1   8         14.31         16.32         1.49 o
  -9  -1   8          5.18          6.09         0.86 o
  -8  -1   8         43.10         41.64         1.84 o
  -7  -1   8         26.32         23.51         1.41 o
  -6  -1   8        254.69        225.53         4.62 o
  -5  -1   8         20.16         14.80         1.01 o
  -4  -1   8         13.99         10.92         0.85 o
  -3  -1   8         17.70         16.89         0.78 o
  -2  -1   8          2.31          3.56         0.45 o
  -1  -1   8          1.28          3.85         0.35 o
   0  -1   8         13.77         11.31         0.68 o
   1  -1   8          5.34          4.76         0.54 o
   2  -1   8         28.54         29.31         0.90 o
   3  -1   8         16.80         18.64         0.76 o
   4  -1   8          4.58          4.77         0.40 o
   5  -1   8         10.28         12.69         0.76 o
   6  -1   8        252.71        243.04         3.56 o
   7  -1   8         29.79         33.06         1.65 o
   8  -1   8          4.69          4.88         0.71 o
   9  -1   8          1.78          1.79         0.55 o
  10  -1   8         20.85         21.71         1.83 o
  11  -1   8         20.00         20.99         1.87 o
  12  -1   8          3.97          3.56         0.73 o
  13  -1   8          0.38         -0.97         0.97 o
 -14   0   8          4.18          4.98         1.08 o
 -13   0   8          1.18          1.87         0.98 o
 -12   0   8         10.33         13.65         1.45 o
 -11   0   8         16.40         16.23         1.49 o
 -10   0   8          0.50          1.38         0.62 o
  -9   0   8         72.59         69.78         2.77 o
  -8   0   8         52.61         48.86         1.98 o
  -7   0   8         15.77         14.21         1.02 o
  -6   0   8         11.35          7.25         0.70 o
  -5   0   8         67.33         62.30         1.95 o
  -4   0   8        181.04        200.41         9.58 o
  -3   0   8         56.31         49.55         1.29 o
  -2   0   8         12.21         15.75         0.90 o
  -1   0   8          4.67          3.81         0.30 o
   0   0   8         11.16         13.89         0.66 o
   1   0   8         92.80         96.89         1.66 o
   2   0   8         68.86         70.17         1.99 o
   3   0   8         76.13         77.65         2.04 o
   4   0   8        273.32        270.00         4.57 o
   5   0   8         69.71         67.28         1.72 o
   6   0   8          1.35          1.99         0.49 o
   7   0   8         31.03         33.60         1.66 o
   8   0   8          4.84          4.95         0.73 o
   9   0   8          5.07          5.30         0.80 o
  10   0   8         24.38         26.25         1.76 o
  11   0   8         39.92         43.47         2.38 o
  12   0   8          0.89          0.81         0.76 o
  13   0   8          0.03          0.04         0.80 o
  14   0   8          7.42          4.95         1.35 o
 -14   1   8          0.51         -1.78         1.87 o
 -13   1   8         14.09         16.46         1.78 o
 -12   1   8         19.30         20.46         1.58 o
 -11   1   8         26.90         26.35         1.93 o
 -10   1   8         19.77         20.24         1.63 o
  -9   1   8          0.00          1.56         0.67 o
  -8   1   8          7.86          6.82         0.73 o
  -7   1   8         55.83         57.06         2.05 o
  -6   1   8        165.05        159.70         3.49 o
  -5   1   8        130.17         95.62         4.72 o
  -4   1   8         76.19         81.00         3.99 o
  -3   1   8        199.01        178.31         3.89 o
  -2   1   8          1.59          5.51         0.47 o
  -1   1   8         49.56         55.14         1.31 o
   0   1   8       1203.55       1237.07        10.71 o
   1   1   8         23.96         29.16         0.88 o
   2   1   8          6.65          8.03         0.53 o
   3   1   8         24.97         26.39         0.99 o
   4   1   8          0.36          0.25         0.21 o
   5   1   8          9.05          9.69         0.63 o
   6   1   8         38.12         36.00         1.38 o
   7   1   8          1.55          2.86         0.52 o
   8   1   8         17.80         15.47         1.10 o
   9   1   8         11.18         12.20         1.02 o
  10   1   8          0.06          0.99         0.54 o
  11   1   8         42.04         39.98         2.26 o
  12   1   8         10.96         12.21         1.34 o
  13   1   8         11.83         13.03         1.58 o
  14   1   8          4.95          7.48         1.69 o
 -13   2   8         31.81         37.73         2.95 o
 -12   2   8          0.40          0.99         1.05 o
 -11   2   8          5.22          8.57         1.00 o
 -10   2   8          8.82          9.94         1.05 o
  -9   2   8         41.51         44.98         2.10 o
  -8   2   8         44.34         44.18         1.74 o
  -7   2   8          0.03          0.71         0.44 o
  -6   2   8         20.98         18.00         1.02 o
  -5   2   8         32.02         26.01         1.95 o
  -4   2   8        184.66        181.82         2.97 o
  -3   2   8         13.89          8.30         0.66 o
  -2   2   8         30.53         23.41         0.80 o
  -1   2   8         24.59         16.06         0.65 o
   0   2   8        323.41        330.98         4.88 o
   1   2   8          4.60          5.15         0.46 o
   2   2   8         26.64         29.65         0.84 o
   3   2   8          0.23          0.09         0.18 o
   4   2   8         71.13         73.27         1.79 o
   5   2   8        134.53        136.98         2.61 o
   6   2   8          0.01          0.36         0.32 o
   7   2   8        155.66        164.43         3.31 o
   8   2   8          0.85          1.01         0.47 o
   9   2   8          0.43          0.37         0.67 o
  10   2   8          3.29          3.88         0.83 o
  11   2   8         58.02         63.50         3.09 o
  12   2   8          1.14          0.20         0.78 o
  13   2   8          4.94          5.73         1.42 o
  14   2   8          3.81          3.41         1.01 o
 -13   3   8          2.81          2.01         1.02 o
 -12   3   8         63.59         62.81         3.67 o
 -11   3   8        101.21        105.64         4.47 o
 -10   3   8          2.54          2.50         0.68 o
  -9   3   8         63.97         62.44         2.50 o
  -8   3   8         32.00         31.29         1.67 o
  -7   3   8         41.20         45.65         1.81 o
  -6   3   8         67.55         62.52         2.01 o
  -5   3   8         31.52         31.81         1.36 o
  -4   3   8         27.07         32.41         1.26 o
  -3   3   8         39.27         39.10         1.90 o
  -2   3   8         14.95         14.27         0.78 o
  -1   3   8        168.32        182.21         2.86 o
   0   3   8         12.21         16.13         0.80 o
   1   3   8        270.12        302.76         4.34 o
   2   3   8         27.61         30.80         1.16 o
   3   3   8        141.34        148.27         2.53 o
   4   3   8          8.41          8.50         0.59 o
   5   3   8          0.84          0.65         0.28 o
   6   3   8          0.90          0.91         0.36 o
   7   3   8         46.16         46.76         1.89 o
   8   3   8        379.93        399.06         7.41 o
   9   3   8        138.74        135.10         4.12 o
  10   3   8          4.39          3.55         0.79 o
  11   3   8         28.40         30.73         2.15 o
  12   3   8         30.55         32.10         2.32 o
  13   3   8         14.32         13.67         1.62 o
  14   3   8          1.15          2.90         1.80 o
 -12   4   8         21.73         24.43         2.40 o
 -11   4   8         11.12         13.59         1.41 o
 -10   4   8         31.75         36.37         2.16 o
  -9   4   8          9.51         11.17         1.09 o
  -8   4   8          0.76          0.83         0.50 o
  -7   4   8          3.70          1.61         0.54 o
  -6   4   8         51.50         47.06         1.89 o
  -5   4   8         14.49         16.23         1.08 o
  -4   4   8         17.86         18.15         1.06 o
  -3   4   8          4.02          4.95         0.40 o
  -2   4   8         34.70         28.23         0.94 o
  -1   4   8          0.73          1.10         0.22 o
   0   4   8          0.16          0.81         0.51 o
   1   4   8         10.84         13.57         1.06 o
   2   4   8          0.04          0.59         0.26 o
   3   4   8         79.30         81.82         2.10 o
   4   4   8         94.09         99.17         2.41 o
   5   4   8        452.35        471.62         6.90 o
   6   4   8         24.21         25.33         1.39 o
   7   4   8          2.83          2.71         0.55 o
   8   4   8        398.54        444.65         7.75 o
   9   4   8          0.93          1.73         0.64 o
  10   4   8         23.63         22.27         1.91 o
  11   4   8          3.20          3.42         0.99 o
  12   4   8         21.03         25.94         2.04 o
  13   4   8          0.00          0.19         1.37 o
  14   4   8          0.10          2.16         1.75 o
 -12   5   8          0.09          0.37         1.00 o
 -11   5   8          1.24          1.23         0.90 o
 -10   5   8         94.36         98.08         3.62 o
  -9   5   8          2.37          3.00         0.74 o
  -8   5   8          2.38          2.81         0.75 o
  -7   5   8         19.56         18.32         1.50 o
  -6   5   8         37.37         40.47         1.99 o
  -5   5   8        256.94        255.31         4.90 o
  -4   5   8          4.28          7.68         0.81 o
  -3   5   8         80.59         83.35         2.35 o
  -2   5   8          0.77          1.92         0.31 o
  -1   5   8         37.25         30.73         1.04 o
   0   5   8         18.52         17.67         1.12 o
   1   5   8          0.47          1.92         0.54 o
   2   5   8         11.23         11.88         0.91 o
   3   5   8         73.09         75.04         2.12 o
   4   5   8          5.54          5.25         0.53 o
   5   5   8         87.37         93.63         2.60 o
   6   5   8          2.95          3.31         0.61 o
   7   5   8          0.16          0.26         0.44 o
   8   5   8         19.81         18.83         1.45 o
   9   5   8        160.67        168.47         5.58 o
  10   5   8        109.16        112.01         7.91 o
  11   5   8          1.76          2.09         0.79 o
  12   5   8          0.86          1.62         0.63 o
  13   5   8         11.33         15.52         2.39 o
  14   5   8          1.24          0.49         1.20 o
 -12   6   8          4.70          0.59         1.29 o
 -11   6   8          0.20          0.55         0.91 o
 -10   6   8          0.22          0.04         0.76 o
  -9   6   8          9.05         10.17         1.55 o
  -8   6   8          0.90          1.72         0.58 o
  -7   6   8          4.22          5.39         0.85 o
  -6   6   8          2.95          3.26         0.98 o
  -5   6   8         76.11         77.64         2.54 o
  -4   6   8          0.10         -0.38         0.49 o
  -3   6   8         15.13          9.35         0.81 o
  -2   6   8          5.72          6.95         0.71 o
  -1   6   8        229.09        233.93         3.43 o
   0   6   8         15.48         10.34         0.69 o
   1   6   8          4.34          4.86         0.55 o
   2   6   8         13.92         12.45         0.93 o
   3   6   8          0.18          0.64         0.28 o
   4   6   8          7.09          6.61         0.64 o
   5   6   8         13.35         13.13         1.06 o
   6   6   8          2.12          1.05         0.44 o
   7   6   8          7.29          7.16         0.88 o
   8   6   8          3.10          3.20         0.62 o
   9   6   8        116.48        123.72         5.22 o
  10   6   8          1.67          2.82         0.70 o
  11   6   8         23.85         23.38         2.15 o
  12   6   8          0.06         -0.40         0.72 o
  13   6   8          5.57          4.81         1.40 o
  14   6   8          2.00          1.05         1.46 o
 -11   7   8          1.49          3.68         1.16 o
 -10   7   8         23.70         24.44         2.34 o
  -9   7   8        129.70        133.28         6.35 o
  -8   7   8          3.75          4.90         1.00 o
  -7   7   8          7.00          7.98         1.29 o
  -6   7   8         15.00         14.91         1.40 o
  -5   7   8          0.08          0.05         0.47 o
  -4   7   8          0.65          0.81         0.36 o
  -3   7   8         35.06         33.34         1.46 o
  -2   7   8         72.50         67.28         1.98 o
  -1   7   8         86.80         84.36         3.24 o
   0   7   8          0.12          0.60         0.32 o
   1   7   8        134.08        130.50         5.10 o
   2   7   8         28.15         24.59         1.25 o
   3   7   8          7.13          6.63         0.72 o
   4   7   8          1.76          1.81         0.34 o
   5   7   8         17.83         16.84         1.11 o
   6   7   8         49.97         50.36         1.96 o
   7   7   8         56.27         58.66         2.20 o
   8   7   8          0.03         -0.03         0.47 o
   9   7   8          7.85          6.89         1.11 o
  10   7   8         60.71         64.95         3.64 o
  11   7   8         59.07         59.82         3.54 o
  12   7   8          0.25          0.83         0.88 o
  13   7   8         11.14         11.08         1.94 o
  14   7   8         10.76         11.76         1.87 o
 -10   8   8         26.30         28.97         3.05 o
  -9   8   8          0.61          1.40         2.08 o
  -8   8   8         32.61         36.39         2.72 o
  -7   8   8         34.90         34.35         2.65 o
  -6   8   8          9.79          9.28         1.48 o
  -5   8   8          5.58          6.70         1.17 o
  -4   8   8         21.90         23.81         1.95 o
  -3   8   8         12.51         13.34         1.33 o
  -2   8   8         14.10         13.10         1.06 o
  -1   8   8         15.07         14.94         1.13 o
   0   8   8         39.92         37.80         2.14 o
   1   8   8         43.16         40.71         2.02 o
   2   8   8         34.29         32.70         1.90 o
   3   8   8          9.09          9.17         0.77 o
   4   8   8         32.75         30.72         1.31 o
   5   8   8          4.94          4.40         0.62 o
   6   8   8         21.32         25.98         1.46 o
   7   8   8         45.89         45.81         1.97 o
   8   8   8         31.54         32.19         1.84 o
   9   8   8          8.92          8.22         0.99 o
  10   8   8          3.44          4.02         0.90 o
  11   8   8          2.92          3.23         1.33 o
  12   8   8         13.15         15.80         2.04 o
  13   8   8          2.88          1.50         0.79 o
  14   8   8          1.12          1.07         0.85 o
  -9   9   8          2.26         -3.14         3.31 o
  -8   9   8          4.97          5.68         1.77 o
  -7   9   8          0.73          1.02         0.72 o
  -6   9   8         66.41         67.40         3.58 o
  -5   9   8         17.30         16.21         2.12 o
  -4   9   8         15.77         16.03         2.04 o
  -3   9   8          0.40         -0.24         0.58 o
  -2   9   8         31.92         31.82         2.25 o
  -1   9   8        524.44        523.46        26.91 o
   0   9   8          0.94          1.06         0.64 o
   1   9   8         43.11         46.62         2.50 o
   2   9   8         14.75         13.93         1.41 o
   3   9   8          0.20          0.01         0.34 o
   4   9   8         53.89         49.76         2.00 o
   5   9   8          1.35          1.85         0.54 o
   6   9   8         59.17         59.42         2.79 o
   7   9   8         40.45         40.61         2.04 o
   8   9   8          1.51          3.71         0.83 o
   9   9   8          1.79          1.03         0.56 o
  10   9   8         19.86         20.50         2.00 o
  11   9   8         16.42         15.28         1.51 o
  12   9   8          0.38          0.31         0.67 o
  13   9   8          0.69         -0.40         0.81 o
  14   9   8          0.04         -1.83         1.86 o
  -9  10   8          1.46         -1.74         1.74 o
  -8  10   8          1.72          1.55         1.40 o
  -7  10   8          0.94          0.69         2.02 o
  -6  10   8          0.22         -0.07         1.38 o
  -5  10   8          0.40          0.49         0.94 o
  -4  10   8          2.85          2.40         0.82 o
  -3  10   8          5.08          2.77         0.93 o
  -2  10   8          0.20          0.79         0.60 o
  -1  10   8         28.58         25.92         2.02 o
   0  10   8          5.54          5.04         0.91 o
   1  10   8        315.22        304.99         9.73 o
   2  10   8         47.37         47.89         2.68 o
   3  10   8          0.20          0.79         0.64 o
   4  10   8         40.42         41.01         1.84 o
   5  10   8         26.76         27.16         1.78 o
   6  10   8          0.28          0.73         0.50 o
   7  10   8          7.23          7.34         0.95 o
   8  10   8         30.45         30.78         2.09 o
   9  10   8         14.77         13.83         1.46 o
  10  10   8          6.46          4.81         1.04 o
  11  10   8         11.08         12.24         1.49 o
  12  10   8          3.92          2.38         0.81 o
  13  10   8          0.05         -0.20         0.70 o
  -8  11   8          0.29          0.82         3.20 o
  -7  11   8          5.53          5.69         1.91 o
  -6  11   8          3.79          3.82         3.29 o
  -5  11   8         14.55         15.31         2.14 o
  -4  11   8          3.51          3.82         1.25 o
  -3  11   8         14.26         12.90         1.67 o
  -2  11   8          1.91          0.50         0.75 o
  -1  11   8          5.12          5.15         1.21 o
   0  11   8        218.56        208.84        13.55 o
   1  11   8         35.48         33.62         2.40 o
   2  11   8          9.12          7.95         1.21 o
   3  11   8          5.75          6.52         1.04 o
   4  11   8          0.01          0.62         1.23 o
   5  11   8          1.62          2.46         1.00 o
   6  11   8          2.60          2.79         0.78 o
   7  11   8         12.96         12.50         1.38 o
   8  11   8          0.01         -0.34         0.60 o
   9  11   8          1.00          0.97         0.63 o
  10  11   8          3.94          3.23         1.15 o
  11  11   8          0.15          0.17         0.70 o
  12  11   8          0.06          0.00         0.90 o
  13  11   8          7.06          6.95         1.40 o
  -7  12   8          3.36          6.16         2.51 o
  -6  12   8          0.76          0.69         1.10 o
  -5  12   8          4.69          6.24         2.00 o
  -4  12   8          8.67          7.57         2.08 o
  -3  12   8          8.36          8.29         1.61 o
  -2  12   8          1.14          0.92         0.86 o
  -1  12   8          1.59          1.64         0.73 o
   0  12   8         21.67         21.66         2.02 o
   1  12   8         34.08         34.25         2.25 o
   2  12   8         58.91         56.44         3.72 o
   3  12   8          0.08         -0.24         0.63 o
   4  12   8          1.61          2.18         0.75 o
   5  12   8          6.90          7.96         1.27 o
   6  12   8         25.65         26.35         2.29 o
   7  12   8          4.14          3.21         0.72 o
   8  12   8          0.01         -0.05         0.59 o
   9  12   8          2.79          2.41         0.76 o
  10  12   8          5.18          6.35         1.14 o
  11  12   8          6.69          7.49         1.21 o
  12  12   8          0.00         -1.47         1.47 o
  -5  13   8         33.01         32.57         4.30 o
  -4  13   8         18.52         19.49         3.81 o
  -3  13   8          1.09          0.15         1.35 o
  -2  13   8          6.44          5.36         1.14 o
  -1  13   8          0.04         -0.64         0.83 o
   0  13   8          0.87          2.61         0.82 o
   1  13   8         32.32         31.09         2.37 o
   2  13   8          0.37          1.27         0.82 o
   3  13   8         23.06         25.17         1.98 o
   4  13   8          1.78          2.20         0.87 o
   5  13   8          0.00          0.34         0.72 o
   6  13   8          5.16          7.71         1.57 o
   7  13   8          5.49          7.12         1.45 o
   8  13   8          0.29         -0.37         0.67 o
   9  13   8          5.01          3.66         0.82 o
  10  13   8          6.23          4.45         1.32 o
  11  13   8          0.11          1.27         0.87 o
  -4  14   8          1.73          1.23         1.48 o
  -3  14   8         13.99         15.47         2.84 o
  -2  14   8          1.01         -0.55         1.00 o
  -1  14   8          0.19          1.40         0.68 o
   0  14   8          4.64          4.32         1.07 o
   1  14   8          0.10          0.90         0.78 o
   2  14   8          5.65          6.65         1.20 o
   3  14   8          4.61          4.89         1.15 o
   4  14   8          0.05         -0.65         0.65 o
   5  14   8          2.85          2.99         0.99 o
   6  14   8          1.44          2.95         1.51 o
   7  14   8          1.01          2.08         1.02 o
   8  14   8          4.97          5.11         1.09 o
   9  14   8          4.65          4.67         1.57 o
  10  14   8          0.88          1.78         0.82 o
  -2  15   8          0.29          4.16         1.62 o
  -1  15   8         15.09         14.75         1.93 o
   0  15   8          0.41          0.02         0.81 o
   1  15   8          0.32          0.03         0.65 o
   2  15   8         48.78         52.61         7.94 o
   3  15   8         44.78         55.60         5.00 o
   4  15   8          0.43          2.14         1.14 o
   5  15   8          4.16          6.37         1.53 o
   6  15   8          6.52          8.74         1.81 o
   7  15   8          4.27          5.52         1.57 o
   8  15   8          2.44          2.24         0.93 o
   9  15   8          0.09          0.35         0.65 o
   0  16   8          2.13          5.13         1.37 o
   1  16   8          3.63          0.58         0.83 o
   2  16   8          8.40          7.86         1.80 o
   3  16   8          2.16          2.18         0.82 o
   4  16   8          8.12          8.30         1.70 o
   5  16   8          6.18          4.85         1.66 o
   6  16   8          1.08          0.93         0.85 o
   7  16   8          7.40          6.43         2.64 o
  -5 -15   9          0.21          0.54         0.67 o
  -4 -15   9         26.93         24.95         3.27 o
  -3 -15   9          5.71          5.30         1.28 o
  -2 -15   9          0.41         -0.79         0.79 o
  -1 -15   9          2.44         -0.35         1.40 o
  -9 -14   9          0.15          1.04         1.56 o
  -8 -14   9          1.23          0.01         1.16 o
  -7 -14   9          7.66          5.03         1.70 o
  -6 -14   9          3.44          2.65         1.20 o
  -5 -14   9          6.34          4.64         1.80 o
  -4 -14   9          1.43          0.88         0.91 o
  -3 -14   9          0.34          0.15         0.64 o
  -2 -14   9          0.49          0.65         0.65 o
  -1 -14   9         12.86         12.55         1.94 o
   0 -14   9         12.37         10.83         2.34 o
   1 -14   9          1.55          2.23         0.79 o
   2 -14   9          0.70         -0.81         0.81 o
 -10 -13   9          2.13          2.61         1.47 o
  -9 -13   9         12.64         11.84         2.10 o
  -8 -13   9         16.94         14.98         2.50 o
  -7 -13   9          6.59          6.55         1.69 o
  -6 -13   9          0.05          0.54         0.93 o
  -5 -13   9          6.42          5.56         1.09 o
  -4 -13   9          4.58          4.18         0.99 o
  -3 -13   9          2.95          3.88         0.76 o
  -2 -13   9         33.61         32.87         2.25 o
  -1 -13   9         37.15         34.68         3.03 o
   0 -13   9          1.07          1.45         0.92 o
   1 -13   9         10.41         11.24         1.81 o
   2 -13   9          0.29         -0.01         0.63 o
   3 -13   9         15.13         13.27         1.73 o
 -11 -12   9          1.56          1.69         2.76 o
 -10 -12   9         10.43          8.97         2.51 o
  -9 -12   9         11.85         10.66         2.05 o
  -8 -12   9          0.87         -0.89         0.98 o
  -7 -12   9          1.21          1.47         0.94 o
  -6 -12   9         11.10         10.11         1.52 o
  -5 -12   9          3.17          3.99         0.93 o
  -4 -12   9          0.51          1.83         0.58 o
  -3 -12   9          0.22          0.95         0.65 o
  -2 -12   9          1.41          2.04         0.64 o
  -1 -12   9         18.53         17.31         1.87 o
   0 -12   9          1.47          1.01         0.82 o
   1 -12   9         20.52         19.69         2.23 o
   2 -12   9          0.42          1.20         0.74 o
   3 -12   9          1.67          0.93         0.63 o
   4 -12   9         43.05         42.80         3.55 o
   5 -12   9         25.30         23.64         2.68 o
 -12 -11   9          0.25          0.52         2.22 o
 -11 -11   9          0.05          1.69         1.43 o
 -10 -11   9          0.66          3.06         1.18 o
  -9 -11   9         15.12         17.71         2.08 o
  -8 -11   9         35.75         30.59         3.17 o
  -7 -11   9          2.84          4.28         1.14 o
  -6 -11   9          2.84          5.81         1.33 o
  -5 -11   9          0.05          1.15         0.65 o
  -4 -11   9          8.42          6.70         0.91 o
  -3 -11   9         24.69         26.60         1.93 o
  -2 -11   9          1.86          2.07         0.61 o
  -1 -11   9          5.10          5.22         1.10 o
   0 -11   9         23.03         19.97         2.21 o
   1 -11   9         13.49         15.15         1.96 o
   2 -11   9          1.18          1.15         0.62 o
   3 -11   9         11.82         11.45         1.77 o
   4 -11   9          0.71          1.55         0.67 o
   5 -11   9          0.77          1.93         1.23 o
   6 -11   9          7.23          9.33         1.48 o
   7 -11   9         27.32         20.66         4.03 o
 -12 -10   9          0.09          2.81         1.79 o
 -11 -10   9          3.22          2.49         1.17 o
 -10 -10   9          0.05         -0.65         1.05 o
  -9 -10   9          0.09         -0.06         0.78 o
  -8 -10   9          1.85          0.19         0.65 o
  -7 -10   9          3.05          4.70         1.16 o
  -6 -10   9         51.41         54.16         3.31 o
  -5 -10   9         15.30         18.10         1.71 o
  -4 -10   9          5.43          5.67         0.94 o
  -3 -10   9          0.38          0.47         0.46 o
  -2 -10   9         15.86         15.98         1.47 o
  -1 -10   9         66.58         67.74         3.36 o
   0 -10   9          1.61          3.79         1.08 o
   1 -10   9          8.78          9.55         1.54 o
   2 -10   9          0.28          0.47         0.55 o
   3 -10   9          0.11          0.32         0.69 o
   4 -10   9          7.50          8.40         1.19 o
   5 -10   9         31.61         32.78         2.54 o
   6 -10   9          3.79          4.46         1.13 o
   7 -10   9         30.57         27.64         2.36 o
 -13  -9   9         23.68         19.56         3.63 o
 -12  -9   9          2.90          5.06         2.15 o
 -11  -9   9          2.46          2.33         1.11 o
 -10  -9   9          1.04          2.63         1.04 o
  -9  -9   9          1.92          2.69         0.83 o
  -8  -9   9          2.39          3.29         0.87 o
  -7  -9   9         10.06         10.13         1.24 o
  -6  -9   9         18.96         19.29         1.70 o
  -5  -9   9          0.17          0.82         0.54 o
  -4  -9   9          5.55          5.95         0.91 o
  -3  -9   9          8.51          7.06         0.96 o
  -2  -9   9          6.49          6.70         0.97 o
  -1  -9   9          0.20          1.08         0.56 o
   0  -9   9         56.77         60.40         2.81 o
   1  -9   9         18.78         20.40         1.58 o
   2  -9   9         50.64         54.88         2.60 o
   3  -9   9         14.39         14.61         1.42 o
   4  -9   9         13.53         14.34         1.33 o
   5  -9   9         42.96         43.47         2.52 o
   6  -9   9         63.31         63.65         3.20 o
   7  -9   9         35.42         39.73         2.81 o
   8  -9   9          0.18          0.84         0.88 o
 -13  -8   9          0.49          1.66         1.82 o
 -12  -8   9         46.99         45.88         5.21 o
 -11  -8   9          1.68          1.49         1.44 o
 -10  -8   9         17.64         20.39         2.16 o
  -9  -8   9         16.51         20.33         2.06 o
  -8  -8   9          2.17          3.48         0.97 o
  -7  -8   9         31.08         31.06         2.09 o
  -6  -8   9         22.18         24.69         1.86 o
  -5  -8   9         19.68         17.11         1.43 o
  -4  -8   9          2.42          1.24         0.53 o
  -3  -8   9          3.76          4.05         0.75 o
  -2  -8   9          9.89          8.96         1.04 o
  -1  -8   9         20.13         16.67         1.19 o
   0  -8   9          7.97          7.57         0.93 o
   1  -8   9          4.89          5.19         0.83 o
   2  -8   9         25.18         28.42         1.80 o
   3  -8   9          3.91          4.69         0.85 o
   4  -8   9         38.25         37.18         1.92 o
   5  -8   9          5.47          5.60         0.94 o
   6  -8   9          3.27          4.48         0.96 o
   7  -8   9          9.75         10.84         1.25 o
   8  -8   9         81.90         79.27         4.05 o
   9  -8   9          2.27          2.84         1.13 o
 -13  -7   9         13.86         12.66         1.85 o
 -12  -7   9          7.89          8.33         1.84 o
 -11  -7   9          0.00          0.31         1.13 o
 -10  -7   9         29.15         25.38         2.77 o
  -9  -7   9          4.51          4.78         1.08 o
  -8  -7   9          8.04          6.95         1.09 o
  -7  -7   9         17.42         22.14         1.73 o
  -6  -7   9         47.12         48.33         2.49 o
  -5  -7   9         12.63         15.37         1.31 o
  -4  -7   9         18.07         19.95         1.58 o
  -3  -7   9         10.75         12.59         1.16 o
  -2  -7   9         16.13         19.73         1.10 o
  -1  -7   9         98.90        105.75         2.87 o
   0  -7   9          8.25          5.81         0.79 o
   1  -7   9          7.86          6.86         0.90 o
   2  -7   9          3.96          3.97         0.73 o
   3  -7   9         41.39         47.11         2.29 o
   4  -7   9         10.68         12.20         1.16 o
   5  -7   9         11.90         12.27         1.25 o
   6  -7   9         39.51         40.43         2.20 o
   7  -7   9         96.31         99.18         3.55 o
   8  -7   9          2.56          2.52         0.72 o
   9  -7   9          1.52          2.28         0.86 o
  10  -7   9          6.65          4.87         1.01 o
 -14  -6   9         17.75         18.09         3.09 o
 -13  -6   9         24.43         25.33         2.56 o
 -12  -6   9          0.02          0.27         0.87 o
 -11  -6   9         10.71          9.63         1.89 o
 -10  -6   9         17.92         17.25         2.40 o
  -9  -6   9          0.74          0.95         0.93 o
  -8  -6   9          7.49          6.63         1.02 o
  -7  -6   9         13.28         12.10         1.26 o
  -6  -6   9         25.21         25.14         1.51 o
  -5  -6   9          1.25          0.79         0.43 o
  -4  -6   9        113.96        119.68         3.62 o
  -3  -6   9         87.05         89.17         2.19 o
  -2  -6   9          2.62          3.82         0.48 o
  -1  -6   9          1.31          2.41         0.45 o
   0  -6   9        207.66        200.70         4.26 o
   1  -6   9          0.43          0.18         0.36 o
   2  -6   9         33.87         29.84         1.70 o
   3  -6   9          0.89          0.57         0.49 o
   4  -6   9         36.20         39.50         1.89 o
   5  -6   9          0.39          0.45         0.75 o
   6  -6   9         13.37         10.83         1.14 o
   7  -6   9         12.74         13.74         1.30 o
   8  -6   9          0.51          1.53         0.65 o
   9  -6   9         31.93         31.62         2.81 o
  10  -6   9         12.86         12.32         1.53 o
  11  -6   9          0.19          0.50         1.26 o
 -14  -5   9          1.22          0.92         0.87 o
 -13  -5   9          0.17          0.13         1.05 o
 -12  -5   9         37.94         40.04         2.78 o
 -11  -5   9          7.35          7.53         1.48 o
 -10  -5   9          0.01         -0.93         0.96 o
  -9  -5   9          0.31          0.36         0.79 o
  -8  -5   9          3.82          5.01         1.36 o
  -7  -5   9          3.91          4.21         1.00 o
  -6  -5   9          7.76          8.38         0.84 o
  -5  -5   9         37.53         37.22         1.84 o
  -4  -5   9         82.11         79.91         2.09 o
  -3  -5   9          8.19          7.06         0.73 o
  -2  -5   9         17.35         17.35         0.92 o
  -1  -5   9          4.81          3.37         0.46 o
   0  -5   9         27.03         32.79         1.36 o
   1  -5   9         68.36         89.01         2.75 o
   2  -5   9          4.41          6.09         0.80 o
   3  -5   9        106.14        110.02         3.24 o
   4  -5   9        248.23        258.40         4.17 o
   5  -5   9          0.70          1.15         0.52 o
   6  -5   9         80.03         82.33         2.89 o
   7  -5   9         39.26         40.90         2.11 o
   8  -5   9          2.44          3.04         0.76 o
   9  -5   9          0.03          0.50         0.66 o
  10  -5   9          1.76          1.23         0.57 o
  11  -5   9          0.21         -0.86         0.88 o
 -14  -4   9          3.11          3.57         1.31 o
 -13  -4   9          0.00          0.14         2.16 o
 -12  -4   9          1.51          1.30         0.89 o
 -11  -4   9          2.43          3.41         0.94 o
 -10  -4   9         20.43         20.41         2.13 o
  -9  -4   9          8.53         10.95         1.82 o
  -8  -4   9          0.07          1.91         1.05 o
  -7  -4   9          0.08          0.48         0.60 o
  -6  -4   9        102.53         97.40         2.76 o
  -5  -4   9        202.08        191.50         3.76 o
  -4  -4   9         17.28         21.87         0.89 o
  -3  -4   9        458.24        458.94         5.69 o
  -2  -4   9        294.22        299.46         6.68 o
  -1  -4   9         96.99         99.72         2.07 o
   0  -4   9         72.90         59.81         1.84 o
   1  -4   9        214.62        200.96         3.37 o
   2  -4   9        420.34        388.91         5.91 o
   3  -4   9         38.58         42.16         1.75 o
   4  -4   9         23.59         20.52         1.13 o
   5  -4   9          8.44          7.55         0.82 o
   6  -4   9          0.02          0.40         0.49 o
   7  -4   9          1.18          0.76         0.45 o
   8  -4   9          0.01          0.10         0.55 o
   9  -4   9          0.57          1.85         0.67 o
  10  -4   9          0.52          1.58         0.68 o
  11  -4   9          8.38          7.70         1.71 o
  12  -4   9          0.00         -0.29         0.94 o
 -14  -3   9          0.01         -0.14         0.86 o
 -13  -3   9          0.66          1.05         0.78 o
 -12  -3   9          6.71          6.36         1.28 o
 -11  -3   9         20.71         20.93         2.13 o
 -10  -3   9          3.47          2.22         0.89 o
  -9  -3   9          0.55          1.57         0.60 o
  -8  -3   9          8.33          8.02         1.03 o
  -7  -3   9         19.40         15.07         1.41 o
  -6  -3   9          4.55         10.72         1.12 o
  -5  -3   9         75.24         84.66         2.47 o
  -4  -3   9          6.42          3.23         0.60 o
  -3  -3   9        787.94        737.60        13.43 o
  -2  -3   9         54.42         53.03         1.35 o
  -1  -3   9        398.76        375.72         7.59 o
   0  -3   9         76.50         67.33         1.92 o
   1  -3   9         57.52         53.66         1.68 o
   2  -3   9        102.06         74.55         1.92 o
   3  -3   9          0.99          0.63         0.36 o
   4  -3   9         46.50         48.25         1.73 o
   5  -3   9         29.75         29.91         1.37 o
   6  -3   9         17.23         16.93         1.14 o
   7  -3   9          3.97          3.79         0.58 o
   8  -3   9          5.96          5.87         0.88 o
   9  -3   9         32.47         33.76         1.99 o
  10  -3   9          0.04          0.62         0.64 o
  11  -3   9          0.65          1.54         0.74 o
  12  -3   9         20.06         21.24         2.01 o
 -14  -2   9          0.76         -0.20         1.10 o
 -13  -2   9          5.26          2.99         1.09 o
 -12  -2   9          6.43          5.96         1.22 o
 -11  -2   9          3.06          1.99         0.80 o
 -10  -2   9         12.37         12.68         1.46 o
  -9  -2   9          3.30          4.07         0.73 o
  -8  -2   9         27.58         28.21         1.87 o
  -7  -2   9         22.34         25.53         1.72 o
  -6  -2   9          0.52          1.01         0.75 o
  -5  -2   9          7.10          7.46         0.86 o
  -4  -2   9          2.81          2.44         0.46 o
  -3  -2   9        109.36        119.83         3.77 o
  -2  -2   9        871.52        901.82        19.16 o
  -1  -2   9        712.30        691.85        11.56 o
   0  -2   9         21.85         25.60         1.25 o
   1  -2   9          7.21          3.37         0.34 o
   2  -2   9         58.40         48.99         1.59 o
   3  -2   9         68.50         56.39         1.32 o
   4  -2   9          2.91          2.43         0.36 o
   5  -2   9         38.51         39.13         1.40 o
   6  -2   9         14.83         17.12         1.12 o
   7  -2   9         12.48         13.16         1.13 o
   8  -2   9         15.97         15.41         1.28 o
   9  -2   9          1.35          1.59         0.66 o
  10  -2   9          6.57          4.89         0.87 o
  11  -2   9         15.82         15.86         1.71 o
  12  -2   9         17.55         20.69         1.76 o
  13  -2   9          3.78          3.46         1.28 o
 -14  -1   9          7.63          3.73         1.66 o
 -13  -1   9          1.83          2.05         0.98 o
 -12  -1   9          0.14          2.56         0.96 o
 -11  -1   9         79.82         85.36         4.13 o
 -10  -1   9          0.24          0.50         0.78 o
  -9  -1   9          0.87          1.57         0.69 o
  -8  -1   9         12.52         10.92         0.97 o
  -7  -1   9          0.07          1.46         0.48 o
  -6  -1   9         30.23         30.27         1.55 o
  -5  -1   9         73.02         55.47         1.92 o
  -4  -1   9         10.17          8.01         0.65 o
  -3  -1   9         20.44         21.85         0.96 o
  -2  -1   9        830.38        789.88        12.85 o
  -1  -1   9          9.17          9.86         0.58 o
   0  -1   9        395.80        368.37         5.22 o
   1  -1   9         35.53         34.49         1.23 o
   2  -1   9        357.81        359.86         5.80 o
   3  -1   9        235.11        221.73         3.01 o
   4  -1   9        117.16        116.72         2.09 o
   5  -1   9        127.83        134.81         2.58 o
   6  -1   9          1.54          2.15         0.39 o
   7  -1   9         33.31         30.14         1.60 o
   8  -1   9          5.50          6.39         0.81 o
   9  -1   9          1.64          2.00         0.69 o
  10  -1   9         16.76         17.62         1.68 o
  11  -1   9          0.08         -0.15         0.84 o
  12  -1   9          0.01          0.38         0.68 o
  13  -1   9          3.40          2.21         0.75 o
 -14   0   9          0.12          7.53         2.82 o
 -13   0   9         26.86         27.45         2.21 o
 -12   0   9         17.11         16.61         1.57 o
 -11   0   9          7.64          9.82         1.20 o
 -10   0   9         44.92         49.04         2.51 o
  -9   0   9          7.24          9.58         1.14 o
  -8   0   9          4.53          7.01         0.99 o
  -7   0   9         39.92         39.93         1.70 o
  -6   0   9         14.17          8.84         0.77 o
  -5   0   9        261.51        226.01         4.38 o
  -4   0   9         50.28         37.60         1.68 o
  -3   0   9          1.82          0.56         0.24 o
  -2   0   9         47.08         39.96         1.51 o
  -1   0   9        398.57        346.87         8.01 o
   0   0   9         99.71         76.57         1.66 o
   1   0   9         12.93         13.38         0.65 o
   2   0   9         13.24         15.91         0.74 o
   3   0   9        112.81        113.97         2.21 o
   4   0   9          0.86          1.49         0.31 o
   5   0   9         19.54         20.08         0.98 o
   6   0   9        436.64        443.44         9.09 o
   7   0   9         28.74         28.83         1.57 o
   8   0   9         18.04         18.11         1.35 o
   9   0   9         30.05         33.22         1.71 o
  10   0   9          0.59          1.23         0.61 o
  11   0   9          3.33          4.57         0.92 o
  12   0   9          2.22          2.11         0.87 o
  13   0   9          0.56          0.75         0.77 o
 -13   1   9          4.29          3.85         0.98 o
 -12   1   9          0.23          0.36         0.60 o
 -11   1   9         11.84         13.44         1.42 o
 -10   1   9          4.21          4.08         0.99 o
  -9   1   9          1.11          2.56         0.73 o
  -8   1   9          2.67          3.93         0.66 o
  -7   1   9        167.45        172.75         3.63 o
  -6   1   9         89.47         90.14         2.69 o
  -5   1   9        101.35         97.23         2.63 o
  -4   1   9        186.97        142.97         7.18 o
  -3   1   9        789.49        720.14        15.89 o
  -2   1   9        143.88        134.79         1.95 o
  -1   1   9         69.84         59.11         1.22 o
   0   1   9          0.96          0.87         0.23 o
   1   1   9         15.20          8.19         0.48 o
   2   1   9         12.65         11.57         0.66 o
   3   1   9         14.35         18.26         0.88 o
   4   1   9         16.37         16.37         0.89 o
   5   1   9         11.34          9.84         0.74 o
   6   1   9         22.84         23.08         1.15 o
   7   1   9          0.55          1.15         0.43 o
   8   1   9          4.37          4.17         0.85 o
   9   1   9          6.50          6.75         0.83 o
  10   1   9          6.26          8.10         1.06 o
  11   1   9          0.40          1.45         0.68 o
  12   1   9          1.80          2.18         0.86 o
  13   1   9          2.94          2.22         1.27 o
  14   1   9          0.09          1.05         1.06 o
 -13   2   9          2.93          3.85         1.32 o
 -12   2   9         47.30         42.73         2.62 o
 -11   2   9          2.08          2.85         0.78 o
 -10   2   9          9.32          9.04         1.12 o
  -9   2   9         43.37         46.09         2.37 o
  -8   2   9          8.33          9.94         0.94 o
  -7   2   9         68.25         78.15         2.31 o
  -6   2   9          0.66          1.49         0.44 o
  -5   2   9        185.79        167.66         3.21 o
  -4   2   9         36.53         25.65         1.14 o
  -3   2   9         90.45         80.07         2.72 o
  -2   2   9        421.51        425.99         5.50 o
  -1   2   9        336.01        337.57         3.82 o
   0   2   9        190.56        219.98         3.64 o
   1   2   9        614.77        646.58         6.53 o
   2   2   9         57.57         54.97         1.69 o
   3   2   9         17.49         18.37         0.89 o
   4   2   9         51.73         55.42         1.63 o
   5   2   9         27.70         29.76         1.26 o
   6   2   9         10.01          8.95         0.74 o
   7   2   9          0.75          0.82         0.45 o
   8   2   9         13.32         12.34         1.08 o
   9   2   9          6.12          5.95         0.85 o
  10   2   9          5.59          4.61         0.90 o
  11   2   9         74.41         79.19         3.68 o
  12   2   9          5.59          5.37         1.11 o
  13   2   9         14.16         14.85         1.98 o
  14   2   9         22.27         21.16         2.35 o
 -13   3   9          3.55          4.38         2.36 o
 -12   3   9         16.00         15.91         1.69 o
 -11   3   9         10.92         12.79         1.68 o
 -10   3   9         33.13         32.64         2.43 o
  -9   3   9         15.74         15.87         1.31 o
  -8   3   9          8.63         10.20         1.03 o
  -7   3   9         71.89         77.36         2.65 o
  -6   3   9          0.00          0.54         0.42 o
  -5   3   9          0.55          0.26         0.30 o
  -4   3   9         36.86         34.39         1.53 o
  -3   3   9        288.78        263.01         5.74 o
  -2   3   9         52.34         48.95         2.00 o
  -1   3   9        263.69        261.59         3.78 o
   0   3   9          3.53          6.27         0.54 o
   1   3   9         56.40         57.57         2.33 o
   2   3   9          1.14          2.37         0.37 o
   3   3   9          1.07          0.97         0.28 o
   4   3   9         63.61         65.53         1.81 o
   5   3   9         10.32          8.71         0.66 o
   6   3   9         14.53         13.85         0.94 o
   7   3   9          4.46          3.85         0.63 o
   8   3   9         27.80         29.46         1.64 o
   9   3   9          0.09         -0.08         0.54 o
  10   3   9          1.26          2.00         0.79 o
  11   3   9          2.42          1.61         0.77 o
  12   3   9          2.77          2.80         0.80 o
  13   3   9         19.35         19.88         2.23 o
  14   3   9          0.75         -1.29         1.61 o
 -12   4   9          1.18          4.54         1.34 o
 -11   4   9         30.27         32.29         2.41 o
 -10   4   9          6.85          7.28         1.35 o
  -9   4   9          0.58          0.37         0.66 o
  -8   4   9          7.83          7.36         0.95 o
  -7   4   9          0.00          0.53         0.42 o
  -6   4   9         91.47         94.16         3.33 o
  -5   4   9        124.30        125.75         6.12 o
  -4   4   9          4.97          4.82         0.55 o
  -3   4   9         16.09          9.91         1.10 o
  -2   4   9          5.09          3.48         0.39 o
  -1   4   9          1.03          1.94         0.63 o
   0   4   9         21.27         20.29         1.21 o
   1   4   9         48.20         47.60         2.05 o
   2   4   9         62.80         69.22         2.16 o
   3   4   9          7.23          8.41         0.74 o
   4   4   9         42.18         44.74         1.86 o
   5   4   9         14.77         15.27         1.06 o
   6   4   9         92.63         98.35         3.12 o
   7   4   9         78.78         80.91         3.38 o
[truncated: 275,292 more chars]
